# Supplementary material for: Causal relationship between IgG N-glycosylation and autoimmune thyroid diseases, and the possible mediating role of immune cells and inflammatory cytokines
Source: Medicine (Baltimore). 2025 Oct 31;104(44):e45649. doi: 10.1097/MD.0000000000045649 (PMC12582811; doi:10.1097/MD.0000000000045649)
Supplement: Supplementary file 1 [file medi-104-e45649-s001.xls]

## Sheet: Table S1
Table S1. Definition and brief descriptions of directly measured and derived IgG N-Glycosylation traits
Directly measured/derived	Edinburgh Code	Zagreb Code	Description
23 directly measured traits	IGP1	GP1	The percentage of FA1 glycan in total IgG glycans (GP)
	IGP2	GP2	The percentage of A2 glycan in total IgG glycans (GP)
	IGP3	GP4	The percentage of FA2 glycan in total IgG glycans (GP)
	IGP4	GP5	The percentage of M5 glycan in total IgG glycans (GP)
	IGP5	GP6	The percentage of FA2B glycan in total IgG glycans (GP)
	IGP6	GP7	The percentage of A2G1 glycan in total IgG glycans (GP)
	IGP7	GP8	The percentage of FA2[6]G1 glycan in total IgG glycans (GP)
	IGP8	GP9	The percentage of FA2[3]G1 glycan in total IgG glycans (GP)
	IGP9	GP10	The percentage of FA2[6]BG1 glycan in total IgG glycans (GP)
	IGP10	GP11	The percentage of FA2[3]BG1 glycan in total IgG glycans (GP)
	IGP11	GP12	The percentage of A2G2 glycan in total IgG glycans (GP)
	IGP12	GP13	The percentage of A2BG2 glycan in total IgG glycans (GP)
	IGP13	GP14	The percentage of FA2G2 glycan in total IgG glycans (GP)
	IGP14	GP15	The percentage of FA2BG2 glycan in total IgG glycans (GP)
	IGP15	GP16	The percentage of FA2G1S1 glycan in total IgG glycans (GP)
	IGP16	GP17	The percentage of A2G2S1 glycan in total IgG glycans (GP)
	IGP17	GP18	The percentage of FA2G2S1 glycan in total IgG glycans (GP)
	IGP18	GP19	The percentage of FA2BG2S1 glycan in total IgG glycans (GP)
	IGP19	GP20	The percentage of FA2FG2S1 glycan in total IgG glycans (GP)
	IGP20	GP21	The percentage of A2G2S2 glycan in total IgG glycans (GP)
	IGP21	GP22	The percentage of A2BG2S2 glycan in total IgG glycans (GP)
	IGP22	GP23	The percentage of FA2G2S2 glycan in total IgG glycans (GP)
	IGP23	GP24	The percentage of FA2BG2S2 glycan in total IgG glycans (GP)
54 derived traits	IGP24	FGS/(FG+FGS)	The percentage of sialylation of fucosylated galactosylated structures without bisecting GlcNAc in total IgG glycans
	IGP25	FBGS/(FBG+FBGS)	The percentage of sialylation of fucosylated galactosylated structures with bisecting GlcNAc in total IgG glycans
	IGP26	FGS/(F+FG+FGS)	The percentage of sialylation of all fucosylated structures without bisecting GlcNAc in total IgG glycans
	IGP27	FBGS/(FB+FBG+FBGS)	The percentage of sialylation of all fucosylated structures with bisecting GlcNAc in total IgG glycans
	IGP28	FG1S1/(FG1+FG1S1)	The percentage of monosialylation of fucosylated monogalactosylated structures in total IgG glycans
	IGP29	FG2S1/(FG2+FG2S1+FG2S2)	The percentage of monosialylation of fucosylated digalactosylated structures in total IgG glycans
	IGP30	FG2S2/(FG2+FG2S1+FG2S2)	The percentage of disialylation of fucosylated digalactosylated structures in total IgG glycans
	IGP31	FBG2S1/(FBG2+FBG2S1+FBG2S2)	The percentage of monosialylation of fucosylated digalactosylated structures with bisecting GlcNAc in total IgG glycans
	IGP32	FBG2S2/(FBG2+FBG2S1+FBG2S2)	The percentage of disialylation of fucosylated digalactosylated structures with bisecting GlcNAc in total IgG glycans
	IGP33	FtotalS1/FtotalS2	Ratio of all fucosylated (+/- bisecting GlyNAc) monosialylated and disialylated structures in total IgG glycans
	IGP34	FS1/FS2	Ratio of fucosylated (without bisecting GlcNAc) monosialylated and disialylated structures in total IgG glycans
	IGP35	FBS1/FBS2	Ratio of fucosylated (with bisecting GlcNAc) monosialylated and disialylated structures in total IgG glycans
	IGP36	FBStotal/FStotal	Ratio of all fucosylated sialylated structures with and without bisecting GlcNAc
	IGP37	FBS1/FS1	Ratio of fucosylated monosialylated structures with and without bisecting GlcNAc
	IGP38	FBS1/(FS1+FBS1)	The incidence of bisecting GlcNAc in all fucosylated monosialylated structures in total IgG glycans
	IGP39	FBS2/FS2	Ratio of fucosylated disialylated structures with and without bisecting GlcNAc
	IGP40	FBS2/(FS2+FBS2)	The incidence of bisecting GlcNAc in all fucosylated disialylated structures in total IgG glycans
	IGP41	GP1n	The percentage of FA1 glycan in total neutral IgG glycans (GPn)
	IGP42	GP2n	The percentage of A2 glycan in total neutral IgG glycans (GPn)
	IGP43	GP4n	The percentage of FA2 glycan in total neutral IgG glycans (GPn)
	IGP44	GP5n	The percentage of M5 glycan in total neutral IgG glycans (GPn)
	IGP45	GP6n	The percentage of FA2B glycan in total neutral IgG glycans (GPn)
	IGP46	GP7n	The percentage of A2G1 glycan in total Ineutral IgG glycans (GPn)
	IGP47	GP8n	The percentage of FA2[6]G1 glycan in total neutral IgG glycans (GPn)
	IGP48	GP9n	The percentage of FA2[3]G1 glycan in total neutral IgG glycans (GPn)
	IGP49	GP10n	The percentage of FA2[6]BG1 glycan in total neutral IgG glycans (GPn)
	IGP50	GP11n	The percentage of FA2[3]BG1 glycan in total neutral IgG glycans (GPn)
	IGP51	GP12n	The percentage of A2G2 glycan in total neutral IgG glycans (GPn)
	IGP52	GP13n	The percentage of A2BG2 glycan in total neutral IgG glycans (GPn)
	IGP53	GP14n	The percentage of FA2G2 glycan in total neutral IgG glycans (GPn)
	IGP54	GP15n	The percentage of FA2BG2 glycan in total neutral IgG glycans (GPn)
	IGP55	G0n	The percentage of agalactosylated structures in total neutral IgG glycans (GPn)
	IGP56	G1n	The percentage of monogalactosylated structures in total neutral IgG glycans (GPn)
	IGP57	G2n	The percentage of digalactosylated structures in total neutral IgG glycans (GPn)
	IGP58	Fn total	The percentage of all fucosylated (+/- bisecting GlcNAc) structures in total neutral IgG glycans (GPn)
	IGP59	FG0n total/G0n	The percentage of fucosylation of agalactosylated structures
	IGP60	FG1n total/G1n	The percentage of fucosylation of monogalactosylated structures
	IGP61	FG2n total /G2n	The percentage of fucosylation of digalactosylated structures
	IGP62	Fn	The percentage of fucosylated (without bisecting GlcNAc) structures in total neutral IgG glycans (GPn)
	IGP63	FG0n/G0n	The percentage of fucosylation (without bisecting GlcNAc) of agalactosylated structures
	IGP64	FG1n/G1n	The percentage of fucosylation (without bisecting GlcNAc) of monogalactosylated structures
	IGP65	FG2n/G2n	The percentage of fucosylation (without bisecting GlcNAc) of digalactosylated structures
	IGP66	FBn	The percentage of fucosylated (with bisecting GlcNAc) structures in total neutral IgG glycans (GPn)
	IGP67	FBG0n/G0n	The percentage of fucosylation (with bisecting GlcNAc) of agalactosylated structures
	IGP68	FBG1n/G1n	The percentage of fucosylation (with bisecting GlcNAc) of monogalactosylated structures
	IGP69	FBG2n/G2n	The percentage of fucosylation (with bisecting GlcNAc) of digalactosylated structures
	IGP70	FBn/Fn	Ratio of fucosylated structures with and without bisecting GlcNAc
	IGP71	FBn/Fn total	The incidence of bisecting GlcNAc in all fucosylated structures in total neutral IgG glycans (GPn)
	IGP72	Fn/(Bn + FBn)	Ratio of fucosylated non-bisecting GlcNAc structures and all structures with bisecting GlcNAc
	IGP73	Bn/(Fn + FBn)	Ratio of structures with bisecting GlcNAc and all fucosylated structures (+/- bisecting GlcNAc)
	IGP74	FBG2n/FG2n	Ratio of fucosylated digalactosylated structures with and without bisecting GlcNAc
	IGP75	FBG2n /(FG2n + FBG2n )	The incidence of bisecting GlcNAc in all fucosylated digalactosylated structures in total neutral IgG glycans (GPn)
	IGP76	FG2n/(BG2n + FBG2n)	Ratio of fucosylated digalactosylated non-bisecting GlcNAc structures and all digalactosylated structures with bisecting GlcNAc
	IGP77	BG2n/(FG2n + FBG2n)	Ratio of digalactosylated structures with bisecting GlcNAc and all fucosylated digalactosylated structures (+/- bisecting GlcNAc)

## Sheet: Table S2
Table S2. The characteristics of IgG N-Glycosylation trait data
Phenotype	SNP	Chr	Pos	Samplesize	EA	RA	EAF	Beta	SE	P	R2	F statistics
IGP10	rs10813951	9	33128021	7943	A	G	0.7317	-0.0987	0.019	1.958e-07	0.00382488	30.49
IGP10	rs10903118	1	25294878	7947	T	C	0.4842	-0.0859	0.0168	2.961e-07	0.00368572	29.3914
IGP10	rs11050506	12	30013127	7837	T	C	0.9768	0.2779	0.0592	2.687e-06	0.00350026	27.5209
IGP10	rs11249231	1	25329752	8089	A	G	0.1008	0.1331	0.0277	1.528e-06	0.00321146	26.0548
IGP10	rs17630758	22	24136542	8041	A	G	0.152	-0.2336	0.0227	9.447e-25	0.0140674	114.702
IGP10	rs2173073	4	16653659	3611	A	G	0.9582	0.3914	0.0772	3.952e-07	0.0122717	44.8387
IGP10	rs3872722	3	186726277	7754	A	C	0.6107	0.0871	0.0174	5.515e-07	0.00360727	28.0648
IGP10	rs4821897	22	39835587	7860	A	G	0.2597	0.1505	0.0196	1.614e-14	0.00870929	69.0389
IGP10	rs6430492	2	134841002	8082	A	G	0.1762	0.1041	0.0218	1.768e-06	0.003146	25.4999
IGP10	rs7008575	8	13687903	7937	T	C	0.6429	-0.0831	0.018	4.101e-06	0.00317077	25.2401
IGP10	rs7747738	6	31230924	5898	T	C	0.0305	0.3383	0.0618	4.306e-08	0.00676833	40.178
IGP10	rs8101255	19	21802697	7828	T	C	0.5522	-0.0785	0.017	3.764e-06	0.00304754	23.923
IGP10	rs9309113	2	44215099	8060	C	G	0.0804	0.1434	0.0311	3.997e-06	0.00304077	24.5772
IGP10	rs9385856	6	139625074	8089	T	C	0.574	0.1058	0.0169	3.839e-10	0.00547423	44.5138
IGP11	rs11220352	11	125968958	3611	T	C	0.6759	-0.1551	0.0312	6.646e-07	0.0105394	38.4418
IGP11	rs11650354	17	45822092	8090	T	C	0.1666	0.1379	0.0225	9.153e-10	0.00528065	42.9366
IGP11	rs11847263	14	65775695	8044	T	G	0.6468	-0.2342	0.0176	1.434e-40	0.0250608	206.719
IGP11	rs12587616	14	65866817	7949	T	G	0.0172	-0.3151	0.0657	1.638e-06	0.00335676	26.766
IGP11	rs1555926	20	52184944	8090	T	C	0.7894	-0.1177	0.0203	6.961e-09	0.00460615	37.427
IGP11	rs1607149	18	61736107	8070	A	G	0.1182	-0.118	0.0256	4.187e-06	0.00290256	23.486
IGP11	rs17225223	12	69810208	8090	T	C	0.1329	0.1162	0.0247	2.458e-06	0.00311198	25.2482
IGP11	rs284989	16	77132938	8068	A	G	0.5704	0.0778	0.017	4.651e-06	0.00296642	23.9984
IGP11	rs4926459	1	246947793	7845	T	C	0.3436	-0.0868	0.018	1.42e-06	0.00339853	26.7456
IGP11	rs6421315	7	50355207	7659	C	G	0.3832	-0.1197	0.0179	2.152e-11	0.00677311	52.2154
IGP11	rs8065126	17	38099035	7728	T	C	0.3827	0.0894	0.0178	4.787e-07	0.00377624	29.2858
IGP12	rs10076934	5	154968621	8031	A	C	0.3731	0.0806	0.0174	3.46e-06	0.00303895	24.4741
IGP12	rs10457104	6	96484659	7961	T	C	0.5499	-0.0877	0.0167	1.4e-07	0.00380734	30.4185
IGP12	rs10853870	19	54730202	3611	T	C	0.3887	0.1534	0.0318	1.463e-06	0.0111828	40.8151
IGP12	rs11621604	14	65840774	7777	A	G	0.4088	0.0858	0.0173	6.596e-07	0.00355836	27.765
IGP12	rs17184147	17	31492097	3611	T	G	0.3912	0.1291	0.0274	2.524e-06	0.00793882	28.8805
IGP12	rs17775791	3	186722362	7759	T	C	0.7393	-0.1677	0.019	1.308e-18	0.0108407	85.013
IGP12	rs2271196	4	175140061	7840	T	C	0.9827	0.3544	0.0749	2.25e-06	0.00427056	33.6162
IGP12	rs3795464	1	246940179	7960	A	G	0.3833	-0.0892	0.0172	2.102e-07	0.0037616	30.0478
IGP12	rs4735900	8	607161	8059	T	C	0.4596	0.0787	0.0166	2.134e-06	0.00307663	24.8649
IGP12	rs494003	11	65542298	7915	A	G	0.175	0.1056	0.022	1.501e-06	0.00321996	25.5618
IGP12	rs7789913	7	50352695	8089	T	C	0.3946	-0.1225	0.017	5.4e-13	0.00716971	58.4002
IGP12	rs874232	19	5843609	8090	T	C	0.5645	0.1192	0.0166	7.85e-13	0.0069861	56.9011
IGP13	rs10096810	8	103545436	8090	A	G	0.6273	0.1	0.0171	4.474e-09	0.00467589	37.9963
IGP13	rs10138570	14	65860038	7763	A	G	0.4723	-0.08	0.0172	3.166e-06	0.00319018	24.8382
IGP13	rs10813951	9	33128021	7943	A	G	0.7316	0.1763	0.019	1.614e-20	0.0122065	98.1296
IGP13	rs12542503	8	22118817	3611	T	C	0.2744	0.1333	0.0278	1.629e-06	0.00707574	25.7183
IGP13	rs1330692	9	33034665	8089	T	C	0.8426	0.1144	0.023	6.83e-07	0.00347143	28.1712
IGP13	rs16884711	5	55324802	3611	A	C	0.807	0.1673	0.0324	2.492e-07	0.00871872	31.7426
IGP13	rs16901739	6	24652677	7963	A	C	0.0341	-0.2204	0.048	4.375e-06	0.00319992	25.5564
IGP13	rs17775791	3	186722362	7759	T	C	0.74	-0.1923	0.019	4.806e-24	0.0142296	111.973
IGP13	rs2962449	16	62838736	7879	T	C	0.4551	0.0816	0.0169	1.415e-06	0.00330243	26.0995
IGP13	rs415430	17	44859144	7989	T	C	0.8039	-0.1056	0.0221	1.719e-06	0.00351591	28.1806
IGP13	rs7758383	6	143169723	8020	A	G	0.5211	0.1252	0.0168	9.605e-14	0.00782356	63.224
IGP14	rs11608731	12	119820378	8050	T	G	0.8822	-0.1203	0.0262	4.424e-06	0.00300797	24.2812
IGP14	rs11659060	17	72318514	3611	A	G	0.453	-0.1237	0.0256	1.313e-06	0.00758324	27.577
IGP14	rs17630758	22	24136542	8041	A	G	0.152	-0.1806	0.0228	2.226e-15	0.00840824	68.167
IGP14	rs17775791	3	186722362	7759	T	C	0.7398	-0.155	0.0191	4.135e-16	0.00924943	72.4177
IGP14	rs199456	17	44797919	8064	T	C	0.196	0.1623	0.0217	6.76e-14	0.00830193	67.4905
IGP14	rs2031902	9	33117524	8090	T	C	0.5918	-0.0883	0.0172	3.03e-07	0.00376703	30.583
IGP14	rs3864327	6	58512732	3611	A	G	0.8138	0.1804	0.0357	4.376e-07	0.0098628	35.9494
IGP14	rs4807942	19	1642507	7684	T	C	0.8781	0.1423	0.0271	1.598e-07	0.00433498	33.4463
IGP14	rs4821897	22	39835587	7860	A	G	0.2596	0.1397	0.0196	1.153e-12	0.00750229	59.3986
IGP14	rs6421315	7	50355207	7659	C	G	0.3832	-0.1016	0.0178	1.166e-08	0.00487963	37.5466
IGP14	rs6570330	6	139632859	8090	A	G	0.4272	-0.1245	0.0172	4.056e-13	0.00758583	61.8232
IGP14	rs6964421	7	6520676	8090	T	C	0.3282	0.1167	0.0178	5.309e-11	0.00600552	48.8661
IGP14	rs741706	19	19281672	7648	T	C	0.5426	-0.1054	0.017	6.145e-10	0.00551426	42.3958
IGP14	rs9319617	17	79192446	7750	T	C	0.4993	0.1025	0.0169	1.259e-09	0.00525311	40.9161
IGP14	rs9810372	3	126800773	7975	A	G	0.5069	-0.0849	0.0172	7.534e-07	0.00360332	28.8332
IGP15	rs1122979	7	150915071	8029	A	G	0.1121	0.2021	0.0269	6.328e-14	0.00813078	65.8008
IGP15	rs11757155	6	90941240	8053	T	C	0.3557	-0.0808	0.0175	3.966e-06	0.00299243	24.1644
IGP15	rs12190015	6	143182742	8058	A	G	0.5374	-0.08	0.0167	1.747e-06	0.0031821	25.7168
IGP15	rs13388401	2	6155158	7760	T	G	0.1206	-0.1273	0.0264	1.488e-06	0.00343732	26.7587
IGP15	rs1561549	2	4955274	7772	T	C	0.0356	-0.2348	0.0483	1.165e-06	0.00378559	29.5258
IGP15	rs17138664	10	16516490	7946	T	C	0.0474	0.1944	0.0419	3.535e-06	0.0034128	27.2042
IGP15	rs17194260	18	73083617	7880	T	C	0.0243	0.2753	0.0582	2.267e-06	0.00359389	28.4148
IGP15	rs214093	11	17294788	7782	C	G	0.4307	-0.0827	0.0174	2.012e-06	0.00335395	26.1816
IGP15	rs2745851	20	17829280	8087	A	G	0.3766	0.0946	0.0172	3.947e-08	0.00420203	34.1168
IGP15	rs3099844	6	31448976	8090	A	C	0.1362	-0.2273	0.0306	1.119e-13	0.0121568	99.5342
IGP15	rs3777178	5	95273915	8015	C	G	0.2152	-0.1402	0.0202	3.802e-12	0.00663938	53.5569
IGP15	rs4074453	14	105998544	8089	T	C	0.7583	-0.1966	0.0192	1.334e-24	0.0141682	116.225
IGP15	rs4608682	3	186086283	3611	T	C	0.4248	-0.1297	0.0279	3.198e-06	0.00822079	29.9147
IGP15	rs481080	11	114442265	8090	A	G	0.4752	-0.0818	0.0169	1.331e-06	0.00333739	27.0832
IGP15	rs4839323	1	114058349	7798	T	C	0.7814	0.0991	0.0206	1.449e-06	0.00335506	26.2441
IGP15	rs5760060	22	24174303	3611	A	G	0.4993	0.1232	0.0247	6.388e-07	0.00758911	27.5985
IGP15	rs6764279	3	186723975	8086	A	C	0.2847	-0.498	0.0181	7.2e-167	0.10101	908.314
IGP15	rs948008	11	75908250	3611	A	T	0.948	0.3175	0.0674	2.447e-06	0.00993869	36.2288
IGP16	rs11135441	5	95222277	7793	T	C	0.304	0.0939	0.0182	2.359e-07	0.00373116	29.1783
IGP16	rs11177451	12	69408361	3611	T	C	0.2705	0.1384	0.03	4.007e-06	0.00755953	27.4902
IGP16	rs11847263	14	65775695	8044	T	G	0.6467	-0.191	0.0174	4.326e-28	0.0166703	136.335
IGP16	rs4236850	8	99416240	3611	C	G	0.9349	0.3452	0.0732	2.369e-06	0.014505	53.119
IGP16	rs4241805	4	186436564	7916	A	G	0.871	0.119	0.0259	4.237e-06	0.00318223	25.2646
IGP16	rs6583437	7	50350267	7788	A	G	0.3716	-0.0954	0.0174	4.219e-08	0.00425049	33.2356
IGP16	rs7167717	15	56323052	7975	A	C	0.3676	0.0807	0.0174	3.486e-06	0.00302792	24.2149
IGP16	rs900207	17	33221731	8006	T	C	0.9799	-0.2975	0.0649	4.52e-06	0.00348644	28.0031
IGP16	rs948112	11	125825175	7975	T	C	0.9569	0.1967	0.043	4.749e-06	0.00319141	25.5266
IGP17	rs10186962	2	101991907	8090	A	G	0.6006	0.0785	0.0169	3.433e-06	0.0029564	23.9822
IGP17	rs10813951	9	33128021	7943	A	G	0.7317	0.2296	0.019	8.843e-34	0.020698	167.836
IGP17	rs12353138	9	7543490	7851	A	G	0.1161	0.1238	0.027	4.514e-06	0.00314562	24.7679
IGP17	rs17194260	18	73083617	7880	T	C	0.0243	0.2787	0.0584	1.81e-06	0.00368321	29.1236
IGP17	rs250555	16	23444268	7647	T	C	0.8603	-0.1547	0.0251	6.833e-10	0.0057525	44.2323
IGP17	rs2725391	17	79192430	8090	T	C	0.4599	0.0999	0.0167	1.95e-09	0.00495791	40.2994
IGP17	rs2962449	16	62838736	7879	T	C	0.4551	0.0781	0.0169	3.671e-06	0.00302521	23.9019
IGP17	rs3112943	2	180502356	8090	A	G	0.4902	-0.0784	0.0166	2.423e-06	0.0030721	24.9237
IGP17	rs7621161	3	186727170	7656	A	C	0.2841	-0.1926	0.0185	2.371e-25	0.0150892	117.262
IGP17	rs7812088	7	150919829	8089	A	G	0.1192	0.1382	0.0257	7.349e-08	0.00401051	32.5636
IGP18	rs10113903	9	33122645	7901	C	G	0.3169	0.0958	0.0181	1.141e-07	0.00397345	31.5115
IGP18	rs1037741	1	85539791	3611	A	G	0.2553	-0.1354	0.0292	3.608e-06	0.00697107	25.3352
IGP18	rs10516392	4	21533333	8077	A	G	0.9562	-0.21	0.0412	3.514e-07	0.00369395	29.9393
IGP18	rs1444699	12	23550425	7890	T	C	0.1971	0.098	0.0212	3.994e-06	0.0030397	24.0502
IGP18	rs17372844	3	152227812	7856	T	G	0.295	0.0871	0.0186	2.732e-06	0.00315557	24.8623
IGP18	rs2062305	13	43052880	7826	A	G	0.5504	-0.0778	0.0168	3.879e-06	0.00299567	23.5085
IGP18	rs2745851	20	17829280	8087	A	G	0.3764	-0.0857	0.0172	6.406e-07	0.00344784	27.9722
IGP18	rs3829192	10	112269486	8020	C	G	0.6613	-0.0819	0.0175	3.029e-06	0.00300477	24.1649
IGP18	rs4424066	6	32354428	8090	A	G	0.5904	0.1108	0.018	7.449e-10	0.00593767	48.3107
IGP18	rs6859451	5	4223577	3611	T	C	0.929	-0.38	0.0772	8.652e-07	0.019049	70.0827
IGP18	rs8137426	22	39844350	7763	T	G	0.2552	0.1234	0.0198	4.625e-10	0.00578869	45.1876
IGP18	rs9927769	16	74239553	7843	T	C	0.0367	0.2395	0.0485	7.778e-07	0.00405573	31.9305
IGP19	rs10811817	9	22991667	8090	T	C	0.0815	0.1421	0.0311	4.913e-06	0.00302312	24.5251
IGP19	rs12986368	19	5830922	7717	T	C	0.3707	0.1157	0.0175	3.393e-11	0.00624564	48.488
IGP19	rs17535963	9	73150873	7981	T	G	0.6998	-0.096	0.0181	1.072e-07	0.00387219	31.0163
IGP19	rs2720748	8	3641301	7988	A	G	0.133	0.1234	0.027	4.899e-06	0.00351181	28.1442
IGP19	rs3815556	2	71059153	7999	A	G	0.9477	0.1771	0.0381	3.37e-06	0.00310914	24.9413
IGP19	rs479844	11	65551957	8089	A	G	0.4205	0.085	0.0167	3.738e-07	0.00352117	28.5763
IGP19	rs6723493	2	211991229	8086	A	G	0.8062	-0.0987	0.0209	2.228e-06	0.00304411	24.6838
IGP19	rs917402	7	150969535	8089	T	C	0.1042	0.1467	0.027	5.286e-08	0.00401762	32.6216
IGP1	rs11777048	8	123808821	8090	T	C	0.3996	-0.0776	0.0166	2.927e-06	0.00288948	23.4378
IGP1	rs11855853	15	78012618	3611	T	C	0.244	0.1463	0.032	4.867e-06	0.00789642	28.725
IGP1	rs13259620	8	18477880	3611	C	G	0.1739	0.1655	0.0358	3.768e-06	0.0078697	28.627
IGP1	rs17198191	7	6516437	7931	T	G	0.7967	0.1124	0.0212	1.196e-07	0.00409256	32.5832
IGP1	rs30015	16	23413774	7828	T	C	0.8233	0.1068	0.0228	2.839e-06	0.00331869	26.0586
IGP1	rs9859863	3	188405299	3611	A	G	0.2116	-0.1462	0.0309	2.194e-06	0.0071316	25.9228
IGP20	rs10491162	17	55793944	8090	T	C	0.0692	-0.1506	0.0323	3.181e-06	0.00292175	23.7003
IGP20	rs17101687	10	85062780	3611	A	G	0.126	-0.1749	0.0375	3.168e-06	0.00673739	24.4802
IGP20	rs6703662	1	77357696	3611	T	C	0.4432	-0.1209	0.0261	3.569e-06	0.00721409	26.2248
IGP20	rs901758	8	144529174	7889	A	G	0.4001	0.0802	0.0169	2.198e-06	0.00308764	24.4276
IGP21	rs11651000	17	45835278	8034	A	G	0.1505	0.1087	0.0232	2.873e-06	0.00302127	24.3403
IGP21	rs11775114	8	307738	3611	T	G	0.9003	-0.201	0.042	1.689e-06	0.00725278	26.3665
IGP21	rs12432476	14	35838369	3611	T	C	0.4674	0.1304	0.0261	5.622e-07	0.00846594	30.8144
IGP21	rs2624921	6	2576644	4383	A	G	0.3364	-0.1122	0.0236	2.005e-06	0.00562054	24.7628
IGP21	rs3742597	14	66200177	8090	A	G	0.75	-0.1531	0.0191	1.03e-15	0.00878985	71.7228
IGP21	rs6583437	7	50350267	7788	A	G	0.3717	-0.1246	0.0173	5.556e-13	0.00725146	56.8723
IGP21	rs7621161	3	186727170	7656	A	C	0.2841	-0.1102	0.0184	2.058e-09	0.00493988	37.9976
IGP21	rs9806196	15	100382406	7900	A	G	0.5384	0.0857	0.0169	3.867e-07	0.00365059	28.938
IGP22	rs10186962	2	101991907	8090	A	G	0.6006	0.0822	0.0169	1.096e-06	0.00324166	26.3038
IGP22	rs10813951	9	33128021	7943	A	G	0.7317	0.1761	0.0189	1.369e-20	0.0121759	97.8809
IGP22	rs10891698	11	114422886	7919	T	C	0.8791	0.1208	0.0259	3.18e-06	0.0031019	24.6342
IGP22	rs17419851	6	24749413	3611	T	C	0.1379	0.1729	0.0379	4.976e-06	0.00710791	25.8361
IGP22	rs2745851	20	17829280	8087	A	G	0.3765	0.0927	0.0172	7.462e-08	0.00403451	32.7512
IGP22	rs2834929	21	36775722	7838	T	C	0.426	-0.0807	0.0168	1.584e-06	0.00318492	25.0368
IGP22	rs3769888	2	165598298	7895	A	G	0.8543	0.1097	0.024	4.958e-06	0.0029958	23.7169
IGP22	rs4634480	6	139627102	7925	T	C	0.4215	0.0828	0.0175	2.399e-06	0.00334343	26.5788
IGP22	rs4649042	1	25325837	8019	A	G	0.3598	-0.1006	0.0173	6.658e-09	0.00466233	37.553
IGP22	rs6432463	2	14666507	3611	A	G	0.468	-0.1177	0.0255	3.805e-06	0.00689827	25.0688
IGP22	rs6803197	3	109906409	8017	T	C	0.6838	-0.0827	0.018	4.643e-06	0.00295755	23.7751
IGP22	rs7257072	19	19267990	8090	T	C	0.5145	0.0874	0.0165	1.117e-07	0.00381617	30.9834
IGP22	rs7621161	3	186727170	7656	A	C	0.2842	-0.179	0.0185	4.279e-22	0.0130362	101.097
IGP22	rs909674	22	39859169	8090	A	C	0.7338	0.1859	0.0191	2.159e-22	0.0135013	110.693
IGP22	rs9624334	22	24166256	8005	C	G	0.1443	0.1231	0.0233	1.222e-07	0.00374226	30.0618
IGP23	rs1993923	3	36403951	7923	T	C	0.2057	0.0967	0.0208	3.462e-06	0.00305564	24.2779
IGP23	rs2161318	5	95288576	7988	T	C	0.7907	0.1071	0.0203	1.334e-07	0.00379656	30.4349
IGP23	rs4713420	6	30993567	8090	T	G	0.1675	-0.1059	0.0229	3.61e-06	0.00312767	25.376
IGP23	rs5750830	22	39840828	7867	A	C	0.7404	-0.1047	0.0194	7.284e-08	0.004214	33.2834
IGP23	rs7621161	3	186727170	7656	A	C	0.2841	-0.2524	0.0185	1.649e-42	0.0259139	203.621
IGP24	rs10813951	9	33128021	7943	A	G	0.7317	0.2289	0.0189	1.203e-33	0.0205719	166.793
IGP24	rs2268533	3	186757810	3611	C	G	0.316	-0.1828	0.0294	5.12e-10	0.0144453	52.8971
IGP24	rs250555	16	23444268	7647	T	C	0.8604	-0.1422	0.025	1.3e-08	0.00485752	37.317
IGP24	rs2725391	17	79192430	8090	T	C	0.46	0.1332	0.0166	9.913e-16	0.00881434	71.9244
IGP24	rs2745851	20	17829280	8087	A	G	0.3765	0.1115	0.0172	9.72e-11	0.00583689	47.4683
IGP24	rs481080	11	114442265	8090	A	G	0.475	-0.0915	0.0169	5.814e-08	0.00417566	33.9144
IGP24	rs531782	12	121273247	8080	T	C	0.5163	-0.0856	0.0169	3.899e-07	0.00365979	29.6723
IGP24	rs6985430	8	75722130	8090	A	G	0.863	-0.1145	0.0243	2.338e-06	0.00310008	25.1514
IGP24	rs7144710	14	44119981	3611	T	C	0.1602	-0.1728	0.0355	1.094e-06	0.00803444	29.2312
IGP24	rs7621161	3	186727170	7656	A	C	0.2842	-0.4307	0.0185	5.18e-120	0.0754737	624.834
IGP24	rs7812088	7	150919829	8089	A	G	0.1192	0.1203	0.0256	2.623e-06	0.00303889	24.6504
IGP24	rs9272105	6	32599999	4214	A	G	0.4816	-0.1238	0.0241	2.797e-07	0.00765284	32.4824
IGP25	rs10903028	1	25403191	3611	A	G	0.292	0.1383	0.0276	5.393e-07	0.00790843	28.7691
IGP25	rs1123684	9	129749240	8090	A	G	0.31	-0.0837	0.0182	4.141e-06	0.00299703	24.3129
IGP25	rs11636210	15	91614480	3611	T	C	0.5853	0.1204	0.0255	2.278e-06	0.00703713	25.577
IGP25	rs11659026	17	62318545	8067	A	G	0.7899	-0.1019	0.0203	5.25e-07	0.00344649	27.892
IGP25	rs11675333	2	100637331	8042	A	G	0.1758	-0.1024	0.0224	4.726e-06	0.00303865	24.5052
IGP25	rs12779433	10	106645495	3611	A	G	0.9349	0.27	0.057	2.191e-06	0.00887368	32.3118
IGP25	rs1356774	12	89510867	8090	T	G	0.5214	0.0812	0.0166	1.056e-06	0.00329068	26.7029
IGP25	rs17630758	22	24136542	8041	A	G	0.1521	0.123	0.0227	6.04e-08	0.00390224	31.493
IGP25	rs17690703	17	43925297	6104	T	C	0.2554	-0.1107	0.0226	9.129e-07	0.00466089	28.574
IGP25	rs2207308	20	39472792	3611	A	G	0.5773	-0.1299	0.0281	3.775e-06	0.00823535	29.9682
IGP25	rs2647012	6	32664458	8090	T	C	0.4053	0.0932	0.0184	4.02e-07	0.00418732	34.0095
IGP25	rs2834845	21	36581921	8004	A	G	0.2294	0.0939	0.0197	1.971e-06	0.00311734	25.0229
IGP25	rs3820898	2	175113512	7899	A	G	0.4497	0.0847	0.0169	5.681e-07	0.00355074	28.1401
IGP25	rs4239138	17	16821625	7687	A	G	0.1381	-0.1228	0.0254	1.359e-06	0.00358986	27.6875
IGP25	rs6993590	8	41344916	7944	A	G	0.0393	0.2135	0.044	1.257e-06	0.00344196	27.4305
IGP25	rs741706	19	19281672	7648	T	C	0.5422	0.0828	0.017	1.164e-06	0.0034035	26.112
IGP25	rs7621161	3	186727170	7656	A	C	0.2841	-0.1334	0.0185	6.155e-13	0.00723878	55.8096
IGP25	rs995654	13	40880734	3611	A	G	0.036	-0.523	0.1115	2.738e-06	0.0189851	69.8432
IGP26	rs10186962	2	101991907	8090	A	G	0.6006	0.0824	0.0169	1.088e-06	0.00325745	26.4324
IGP26	rs10813951	9	33128021	7943	A	G	0.7317	0.2257	0.019	1.106e-32	0.0200008	162.068
IGP26	rs12353138	9	7543490	7851	A	G	0.1162	0.1272	0.027	2.555e-06	0.00332326	26.1712
IGP26	rs17194260	18	73083617	7880	T	C	0.0243	0.2711	0.0584	3.436e-06	0.00348507	27.5514
IGP26	rs2153143	6	145370722	8090	T	C	0.7381	0.0867	0.019	4.869e-06	0.00290616	23.5735
IGP26	rs2268533	3	186757810	3611	C	G	0.316	-0.1415	0.0295	1.62e-06	0.00865538	31.51
IGP26	rs250555	16	23444268	7647	T	C	0.8603	-0.1547	0.0251	6.763e-10	0.0057525	44.2323
IGP26	rs2725391	17	79192430	8090	T	C	0.4599	0.1131	0.0166	1.075e-11	0.00635467	51.7252
IGP26	rs2745851	20	17829280	8087	A	G	0.3766	0.0883	0.0173	3.174e-07	0.00366099	29.7079
IGP26	rs3112943	2	180502356	8090	A	G	0.4902	-0.0771	0.0166	3.49e-06	0.00297106	24.1016
IGP26	rs6940660	6	89317670	3611	A	G	0.6796	-0.1374	0.0286	1.572e-06	0.00822147	29.9172
IGP26	rs7621161	3	186727170	7656	A	C	0.2841	-0.2811	0.0185	5.324e-52	0.0321422	254.186
IGP26	rs7812088	7	150919829	8089	A	G	0.1193	0.1378	0.0257	7.952e-08	0.00399022	32.3982
IGP26	rs9272105	6	32599999	4214	A	G	0.4816	-0.1142	0.0243	2.636e-06	0.00651199	27.6083
IGP26	rs9431	12	121202664	8073	A	C	0.4835	0.0801	0.017	2.386e-06	0.00320451	25.9468
IGP27	rs11659026	17	62318545	8067	A	G	0.7899	-0.1052	0.0203	2.354e-07	0.00367333	29.7346
IGP27	rs12470835	2	175120199	8011	T	G	0.4498	0.0788	0.0169	3.231e-06	0.00307342	24.6909
IGP27	rs1675513	3	98308698	6029	A	G	0.852	0.1385	0.0274	4.369e-07	0.00483761	29.298
IGP27	rs17630758	22	24136542	8041	A	G	0.1521	0.1048	0.0228	4.134e-06	0.00283287	22.8381
IGP27	rs2454518	8	6464034	7802	T	C	0.8074	-0.1032	0.0225	4.327e-06	0.00331234	25.9221
IGP27	rs2834845	21	36581921	8004	A	G	0.2293	0.1195	0.0198	1.515e-09	0.00504725	40.593
IGP27	rs4649042	1	25325837	8019	A	G	0.3598	-0.0902	0.0174	2.195e-07	0.00374818	30.1622
IGP27	rs7621161	3	186727170	7656	A	C	0.2841	-0.1182	0.0186	1.965e-10	0.00568314	43.7474
IGP28	rs10504585	8	75708647	8028	A	G	0.1338	0.1145	0.0245	3.047e-06	0.00303889	24.4645
IGP28	rs17015087	3	77255937	7872	A	G	0.9892	-0.4365	0.0926	2.426e-06	0.00407105	32.1701
IGP28	rs17101687	10	85062780	3611	A	G	0.126	-0.1771	0.0386	4.393e-06	0.00690795	25.1042
IGP28	rs2268533	3	186757810	3611	C	G	0.316	-0.1621	0.0295	3.929e-08	0.011359	41.4656
IGP28	rs2279913	17	79168268	8088	A	C	0.5211	0.098	0.0165	3.109e-09	0.00479345	38.9465
IGP28	rs2745851	20	17829280	8087	A	G	0.3765	0.096	0.0172	2.454e-08	0.00432687	35.1348
IGP28	rs3099844	6	31448976	8090	A	C	0.1361	-0.1991	0.0305	6.474e-11	0.00932168	76.1031
IGP28	rs3777178	5	95273915	8015	C	G	0.2152	-0.1315	0.0202	7.301e-11	0.00584094	47.0784
IGP28	rs4074453	14	105998544	8089	T	C	0.7583	-0.1697	0.0192	8.915e-19	0.0105563	86.2795
IGP28	rs413887	6	32982298	8047	A	C	0.9698	-0.2815	0.0538	1.675e-07	0.00464169	37.5165
IGP28	rs481080	11	114442265	8090	A	G	0.4751	-0.0792	0.0169	2.778e-06	0.00312854	25.3831
IGP28	rs5760060	22	24174303	3611	A	G	0.4993	0.1344	0.0248	5.739e-08	0.00903166	32.8923
IGP28	rs6839824	4	5931385	7671	C	G	0.3964	0.0834	0.0174	1.734e-06	0.00332847	25.6113
IGP28	rs7621161	3	186727170	7656	A	C	0.2841	-0.4937	0.0185	2.12e-157	0.0991471	842.392
IGP28	rs7812088	7	150919829	8089	A	G	0.1192	0.1422	0.0256	2.811e-08	0.00424603	34.484
IGP28	rs9592361	13	65239112	3611	A	C	0.8624	-0.1966	0.0422	3.265e-06	0.00917327	33.4128
IGP29	rs10113903	9	33122645	7901	C	G	0.3169	-0.1178	0.018	5.972e-11	0.00600796	47.7437
IGP29	rs10305522	6	39055516	8090	T	C	0.0889	-0.1365	0.0288	2.196e-06	0.0030183	24.486
IGP29	rs10800819	1	202133835	3611	A	G	0.1523	0.1697	0.0365	3.323e-06	0.00743594	27.0373
IGP29	rs12637831	3	186633343	7908	T	C	0.2925	-0.0974	0.0187	2.005e-07	0.00392645	31.1649
IGP29	rs17762769	17	43893403	8014	A	G	0.2061	-0.117	0.0213	3.912e-08	0.00447966	36.0526
IGP29	rs17775791	3	186722362	7759	T	C	0.7401	0.6453	0.0189	1e-200	0.160195	1479.67
IGP29	rs2380215	6	95958493	7946	A	T	0.9081	0.1543	0.0293	1.426e-07	0.00397385	31.6942
IGP29	rs2725391	17	79192430	8090	T	C	0.4597	0.1318	0.0165	1.646e-15	0.0086292	70.4004
IGP29	rs2745851	20	17829280	8087	A	G	0.3766	0.1064	0.0172	5.545e-10	0.0053157	43.2071
IGP29	rs3099844	6	31448976	8090	A	C	0.1356	-0.1551	0.0307	4.291e-07	0.00563934	45.8696
IGP29	rs4686844	3	186765135	3611	A	G	0.5671	-0.2021	0.0291	3.965e-12	0.0200544	73.8575
IGP29	rs481080	11	114442265	8090	A	G	0.4753	-0.1397	0.0168	1.045e-16	0.00973423	79.5044
IGP29	rs531782	12	121273247	8080	T	C	0.5162	-0.0918	0.0169	5.175e-08	0.0042092	34.1456
IGP29	rs540719	16	23456578	8087	T	C	0.8081	-0.1263	0.0216	4.99e-09	0.0049474	40.1986
IGP29	rs6497745	16	24618285	5968	T	C	0.7243	-0.1087	0.0224	1.274e-06	0.00471894	28.2867
IGP29	rs6958354	7	7827038	3611	T	C	0.5538	-0.1307	0.0282	3.694e-06	0.00844236	30.7279
IGP29	rs7700895	5	95273410	8017	A	T	0.2153	-0.098	0.0201	1.099e-06	0.00324511	26.0943
IGP29	rs899961	14	65800321	8090	A	C	0.3088	0.0894	0.018	7.096e-07	0.00341182	27.6893
IGP29	rs9609559	22	32853660	7704	A	G	0.1832	0.1071	0.022	1.09e-06	0.00343281	26.5306
IGP2	rs10483775	14	65866230	7949	A	G	0.0169	-0.4355	0.0645	1.495e-11	0.00630218	50.4011
IGP2	rs11577426	1	93160238	8089	T	C	0.261	0.1039	0.0193	7.536e-08	0.00416434	33.8178
IGP2	rs11748193	5	131725329	7648	A	T	0.3992	0.11	0.0176	4.311e-10	0.00580411	44.6373
IGP2	rs11847263	14	65775695	8044	T	G	0.6468	-0.2729	0.0175	1.315e-54	0.0340273	283.287
IGP2	rs12778642	10	94464307	8070	T	G	0.4342	-0.0782	0.017	4.417e-06	0.00300467	24.3147
IGP2	rs1364446	1	57777510	7871	A	T	0.981	0.3545	0.0774	4.621e-06	0.00468474	37.0377
IGP2	rs17317528	6	106836166	3611	T	C	0.0601	-0.3734	0.0788	2.174e-06	0.015752	57.7587
IGP2	rs6537002	4	141561454	3611	A	G	0.8704	0.1946	0.0411	2.26e-06	0.00854357	31.0995
IGP2	rs6565549	17	79268234	8089	T	G	0.4211	-0.0773	0.0167	3.82e-06	0.00291325	23.6283
IGP2	rs6962698	7	3301811	3611	A	T	0.9828	0.8452	0.1824	3.599e-06	0.0241514	89.3196
IGP2	rs7789913	7	50352695	8089	T	C	0.3948	-0.1543	0.017	1.357e-19	0.0113773	93.0668
IGP2	rs7812088	7	150919829	8089	A	G	0.1193	-0.2503	0.0257	2.057e-22	0.013165	107.885
IGP2	rs884696	17	45341244	7974	A	C	0.1805	0.11	0.022	5.577e-07	0.00357966	28.6396
IGP2	rs907091	17	37921742	7980	T	C	0.4897	-0.1334	0.0173	1.234e-14	0.008894	71.5931
IGP2	rs9296304	6	39746879	8090	A	G	0.4903	-0.0782	0.0166	2.483e-06	0.00305647	24.7965
IGP2	rs9534532	13	47521248	3611	T	C	0.3044	-0.1315	0.0273	1.451e-06	0.00732294	26.6235
IGP30	rs10903028	1	25403191	3611	A	G	0.2922	0.1424	0.0274	2.109e-07	0.00838766	30.5271
IGP30	rs11636210	15	91614480	3611	T	C	0.5854	0.119	0.0253	2.636e-06	0.00687394	24.9798
IGP30	rs12461333	19	36192905	3611	C	G	0.8338	0.1643	0.0356	3.902e-06	0.00748166	27.2049
IGP30	rs1356774	12	89510867	8090	T	G	0.5213	0.08	0.0166	1.36e-06	0.00319419	25.9174
IGP30	rs17384966	9	960221	7672	C	G	0.0965	0.1406	0.0291	1.376e-06	0.00344712	26.5308
IGP30	rs17630758	22	24136542	8041	A	G	0.152	0.1042	0.0226	4.11e-06	0.00279901	22.5644
IGP30	rs17645740	9	78250722	8066	A	C	0.8654	0.1126	0.0245	4.328e-06	0.00295372	23.8893
IGP30	rs17775791	3	186722362	7759	T	C	0.7399	0.1943	0.019	1.59e-24	0.0145308	114.377
IGP30	rs2309748	2	100681449	8057	A	T	0.6472	0.0823	0.0177	3.238e-06	0.00309312	24.9924
IGP30	rs2543595	2	207948172	7950	T	C	0.8115	-0.1042	0.0216	1.359e-06	0.00332174	26.4892
IGP30	rs3735933	8	593041	7927	A	G	0.5793	0.0791	0.0168	2.612e-06	0.00304971	24.2429
IGP30	rs4821897	22	39835587	7860	A	G	0.2595	-0.1896	0.0195	2.135e-22	0.0138156	110.084
IGP30	rs6993590	8	41344916	7944	A	G	0.0392	0.2225	0.0439	3.957e-07	0.00372914	29.7277
IGP30	rs7257072	19	19267990	8090	T	C	0.5144	0.0961	0.0164	4.755e-09	0.00461377	37.4892
IGP30	rs7954012	12	31904258	8044	A	T	0.1839	0.1015	0.0215	2.413e-06	0.00309234	24.9457
IGP30	rs9276726	6	32763888	6084	T	C	0.6449	-0.099	0.0207	1.812e-06	0.00448894	27.4248
IGP30	rs9385856	6	139625074	8089	T	C	0.5739	-0.0976	0.0168	6.557e-09	0.00465884	37.8524
IGP31	rs10124479	9	33136233	8070	T	G	0.6816	-0.1185	0.0179	3.328e-11	0.00609494	49.4755
IGP31	rs10131728	14	81635323	3611	T	C	0.1206	-0.1785	0.038	2.647e-06	0.00675834	24.5568
IGP31	rs12406004	1	41820924	3611	T	C	0.1031	-0.2319	0.0505	4.442e-06	0.00994567	36.2545
IGP31	rs1332824	1	79504372	7833	A	C	0.4224	0.0866	0.0173	5.399e-07	0.00365946	28.7625
IGP31	rs1443946	8	73006453	8090	A	C	0.3053	0.0863	0.0179	1.514e-06	0.00315919	25.6325
IGP31	rs1471582	8	74674246	7738	A	G	0.1195	0.128	0.0269	2.006e-06	0.00344784	26.7648
IGP31	rs16844329	1	199134034	7826	A	G	0.909	-0.1424	0.0307	3.364e-06	0.00335471	26.3356
IGP31	rs2526378	17	56404349	8089	A	G	0.5488	-0.0998	0.017	4.443e-09	0.00493258	40.0875
IGP31	rs2659005	17	79218714	3611	T	C	0.4597	-0.1866	0.0256	3.192e-13	0.0172967	63.5224
IGP31	rs2949519	18	27862639	8044	T	C	0.6768	-0.0896	0.0178	5.079e-07	0.00351219	28.3446
IGP31	rs2950692	17	44348387	5960	A	G	0.8011	0.1257	0.0252	5.952e-07	0.00503526	30.1519
IGP31	rs4256292	4	110189871	7945	A	G	0.7414	-0.0955	0.0195	9.535e-07	0.00349718	27.8756
IGP31	rs4781011	16	10975311	8089	T	G	0.2753	0.0955	0.0192	6.856e-07	0.00363916	29.5374
IGP31	rs6421315	7	50355207	7659	C	G	0.3832	0.0825	0.0178	3.433e-06	0.00321742	24.7153
IGP31	rs7192	6	32411646	8090	T	G	0.409	0.1138	0.0187	1.267e-09	0.00626073	50.9558
IGP31	rs7621161	3	186727170	7656	A	C	0.2841	0.2008	0.0185	2.157e-27	0.0164014	127.63
IGP31	rs9314162	5	95252594	7982	A	C	0.2604	0.1031	0.0189	5.006e-08	0.00409435	32.8073
IGP32	rs10227899	7	37029741	3611	C	G	0.178	-0.1581	0.0342	3.806e-06	0.00731452	26.5926
IGP32	rs11215031	11	114390447	7854	T	G	0.8777	0.1596	0.0252	2.488e-10	0.0054685	43.1748
IGP32	rs11662762	18	69998228	8004	A	G	0.2474	-0.0927	0.0191	1.182e-06	0.00320003	25.6888
IGP32	rs1529869	2	142668576	7909	T	C	0.452	0.0851	0.0169	4.963e-07	0.00358763	28.4696
IGP32	rs2161318	5	95288576	7988	T	C	0.7906	0.1129	0.0203	2.674e-08	0.00422038	33.8468
IGP32	rs2268533	3	186757810	3611	C	G	0.316	-0.1451	0.0295	8.832e-07	0.0091014	33.1486
IGP32	rs6747864	2	207926080	8057	A	C	0.8206	-0.1005	0.0218	3.964e-06	0.00297383	24.0256
IGP32	rs7257072	19	19267990	8090	T	C	0.5143	0.0777	0.0164	2.108e-06	0.00301618	24.4686
IGP32	rs7382649	6	32776087	6052	T	C	0.359	0.0936	0.0204	4.549e-06	0.00403213	24.4931
IGP32	rs7621161	3	186727170	7656	A	C	0.284	-0.4086	0.0184	9e-109	0.0678982	557.549
IGP32	rs909814	1	22573942	3611	T	C	0.3956	0.1187	0.0257	3.805e-06	0.00673771	24.4813
IGP32	rs923006	4	27889248	7987	T	C	0.8479	0.116	0.0241	1.431e-06	0.00347072	27.8102
IGP33	rs10829545	10	130807146	3611	T	G	0.3496	0.1212	0.0261	3.534e-06	0.00668017	24.2708
IGP33	rs10903028	1	25403191	3611	A	G	0.2923	-0.1275	0.0274	3.192e-06	0.00672556	24.4369
IGP33	rs1356774	12	89510867	8090	T	G	0.5212	-0.0776	0.0165	2.588e-06	0.00300547	24.3815
IGP33	rs1980493	6	32363215	8085	T	C	0.8219	0.1443	0.0242	2.401e-09	0.00609601	49.5763
IGP33	rs2543595	2	207948172	7950	T	C	0.8114	0.1044	0.0215	1.203e-06	0.00333586	26.6021
IGP33	rs2841233	14	105346907	3611	T	C	0.3378	-0.1307	0.0283	3.774e-06	0.0076424	27.7938
IGP33	rs3785568	17	62023791	8090	T	C	0.774	0.102	0.0198	2.742e-07	0.00363982	29.5464
IGP33	rs7599083	2	100658077	7964	A	G	0.3613	0.0984	0.0176	2.427e-08	0.00446874	35.7398
IGP33	rs927930	9	37536998	7733	T	C	0.9527	0.1942	0.0409	2.008e-06	0.00339896	26.367
IGP33	rs9847395	3	46724548	3611	T	C	0.4112	-0.1155	0.0253	4.899e-06	0.00645974	23.4648
IGP33	rs9903421	17	39067912	8090	T	C	0.587	-0.0788	0.0168	2.872e-06	0.00301072	24.4243
IGP34	rs10903028	1	25403191	3611	A	G	0.2921	-0.1338	0.0276	1.207e-06	0.00740365	26.9191
IGP34	rs11636210	15	91614480	3611	T	C	0.5854	-0.1276	0.0255	5.399e-07	0.00790339	28.7506
IGP34	rs16968398	13	106941103	7892	A	G	0.0081	0.5701	0.1243	4.483e-06	0.00522258	41.4225
IGP34	rs17384966	9	960221	7672	C	G	0.0963	-0.1515	0.0292	2.07e-07	0.0039949	30.7638
IGP34	rs17630758	22	24136542	8041	A	G	0.1521	-0.1379	0.0227	1.171e-09	0.00490493	39.6251
IGP34	rs17649067	18	33744702	8090	T	C	0.9022	0.132	0.0285	3.616e-06	0.00307482	24.9458
IGP34	rs2309748	2	100681449	8057	A	T	0.6472	-0.1048	0.0177	3.384e-09	0.00501556	40.604
IGP34	rs2543595	2	207948172	7950	T	C	0.8114	0.1001	0.0216	3.525e-06	0.00306673	24.4493
IGP34	rs2834235	21	34901423	8035	T	C	0.5711	-0.0799	0.0169	2.42e-06	0.00312746	25.2017
IGP34	rs4821897	22	39835587	7860	A	G	0.2595	0.226	0.0195	5.287e-31	0.0196295	157.337
IGP34	rs6570330	6	139632859	8090	A	G	0.4277	-0.0991	0.0171	6.515e-09	0.00480773	39.0728
IGP34	rs6993590	8	41344916	7944	A	G	0.0393	-0.223	0.0439	3.888e-07	0.00375509	29.9353
IGP34	rs7257072	19	19267990	8090	T	C	0.5143	-0.0775	0.0164	2.457e-06	0.00300067	24.3425
IGP34	rs7789913	7	50352695	8089	T	C	0.395	-0.0827	0.0169	1.059e-06	0.00326884	26.5218
IGP34	rs7954012	12	31904258	8044	A	T	0.1839	-0.1009	0.0216	2.898e-06	0.00305589	24.6508
IGP34	rs9276726	6	32763888	6084	T	C	0.6449	0.114	0.0208	4.038e-08	0.00595227	36.4185
IGP34	rs9903421	17	39067912	8090	T	C	0.587	-0.0788	0.0169	3.241e-06	0.00301072	24.4243
IGP35	rs10099862	8	137887224	3611	T	G	0.126	0.1746	0.0371	2.482e-06	0.0067143	24.3957
IGP35	rs1048775	17	79202329	3611	C	G	0.4895	-0.1565	0.0251	4.481e-10	0.0122407	44.7242
IGP35	rs11066366	12	113075995	7957	A	C	0.3765	0.0784	0.0171	4.334e-06	0.00288578	23.0228
IGP35	rs11215031	11	114390447	7854	T	G	0.8777	-0.1503	0.0253	2.833e-09	0.00484976	38.2659
IGP35	rs12129499	1	162742202	7697	T	G	0.9682	-0.2465	0.0534	3.834e-06	0.00374159	28.8997
IGP35	rs12342831	9	33124872	8047	T	C	0.7328	-0.1041	0.0187	2.762e-08	0.00424378	34.2868
IGP35	rs1529869	2	142668576	7909	T	C	0.4519	-0.0925	0.017	4.959e-08	0.00423853	33.6567
IGP35	rs2268533	3	186757810	3611	C	G	0.316	0.1639	0.0295	2.889e-08	0.0116126	42.4024
IGP35	rs2745851	20	17829280	8087	A	G	0.3766	-0.1044	0.0172	1.203e-09	0.00511774	41.5898
IGP35	rs2844621	6	31241537	1651	T	C	0.8468	-0.2348	0.051	4.09e-06	0.0143043	23.93
IGP35	rs311623	19	3200870	3611	C	G	0.204	-0.1466	0.031	2.206e-06	0.00697977	25.367
IGP35	rs7621161	3	186727170	7656	A	C	0.284	0.4632	0.0185	1.63e-138	0.0872566	731.709
IGP35	rs7700895	5	95273410	8017	A	T	0.2153	0.1551	0.0201	1.2e-14	0.00812833	65.6824
IGP35	rs899286	17	79417400	3611	A	G	0.2078	-0.1722	0.0358	1.53e-06	0.00976285	35.5815
IGP36	rs10113903	9	33122645	7901	C	G	0.3169	0.1886	0.018	1.257e-25	0.0154	123.547
IGP36	rs1122979	7	150915071	8029	A	G	0.1121	-0.1287	0.0269	1.76e-06	0.00329729	26.5549
IGP36	rs1474285	7	67946161	7768	T	C	0.2058	0.1041	0.0221	2.469e-06	0.00354247	27.6087
IGP36	rs17055623	3	55679808	7730	C	G	0.95	-0.1839	0.0396	3.365e-06	0.00321282	24.9087
IGP36	rs2203804	2	35960148	3611	A	C	0.9046	-0.2196	0.0441	6.397e-07	0.00832338	30.2912
IGP36	rs2745851	20	17829280	8087	A	G	0.3765	-0.112	0.0172	7.299e-11	0.00588935	47.8975
IGP36	rs3099844	6	31448976	8090	A	C	0.1368	0.1669	0.0301	2.942e-08	0.0065787	53.5609
IGP36	rs3785568	17	62023791	8090	T	C	0.7738	-0.1028	0.0199	2.478e-07	0.00369945	30.0323
IGP36	rs6001585	22	39812986	8089	A	C	0.798	-0.1222	0.0208	4.037e-09	0.00481423	39.121
IGP36	rs6748566	2	41885773	8090	A	G	0.7118	-0.0856	0.0183	3.05e-06	0.00300628	24.3881
IGP36	rs6764279	3	186723975	8086	A	C	0.2847	0.1244	0.0181	5.767e-12	0.00630299	51.2765
IGP36	rs759100	4	27338849	7725	T	C	0.9144	0.1483	0.0308	1.453e-06	0.00344288	26.6812
IGP37	rs10113903	9	33122645	7901	C	G	0.3169	0.1882	0.018	1.465e-25	0.0153347	123.015
IGP37	rs1122979	7	150915071	8029	A	G	0.1121	-0.15	0.0269	2.471e-08	0.00447901	36.1148
IGP37	rs12544623	8	49087269	7918	A	C	0.133	-0.1147	0.0247	3.419e-06	0.00303408	24.0909
IGP37	rs1474285	7	67946161	7768	T	C	0.2057	0.1065	0.0221	1.419e-06	0.00370636	28.8907
IGP37	rs1491494	14	80571913	8040	C	G	0.2704	0.0922	0.0191	1.478e-06	0.00335416	27.0514
IGP37	rs17055623	3	55679808	7730	C	G	0.9501	-0.1965	0.0394	6.263e-07	0.00366121	28.3978
IGP37	rs2203804	2	35960148	3611	A	C	0.9047	-0.2205	0.0442	5.979e-07	0.00838387	30.5132
IGP37	rs2745851	20	17829280	8087	A	G	0.3764	-0.1241	0.0172	5.264e-13	0.00722985	58.879
IGP37	rs3785568	17	62023791	8090	T	C	0.7738	-0.0951	0.0199	1.803e-06	0.00316601	25.688
IGP37	rs6565549	17	79268234	8089	T	G	0.4213	-0.0873	0.0166	1.552e-07	0.00371624	30.1653
IGP37	rs6687262	1	79509109	8089	T	C	0.4082	0.0783	0.0169	3.359e-06	0.00296211	24.0258
IGP37	rs6748566	2	41885773	8090	A	G	0.7118	-0.0852	0.0184	3.417e-06	0.00297825	24.16
IGP37	rs6764279	3	186723975	8086	A	C	0.2847	0.2347	0.0181	1.245e-38	0.0224353	185.529
IGP37	rs6858988	5	18641461	3611	T	C	0.7813	-0.1433	0.0304	2.487e-06	0.00701761	25.5055
IGP37	rs7192	6	32411646	8090	T	G	0.4086	0.1052	0.0189	2.391e-08	0.00534861	43.4922
IGP37	rs759100	4	27338849	7725	T	C	0.9145	0.1571	0.0308	3.317e-07	0.00385951	29.9225
IGP37	rs7732909	5	124353189	8037	A	G	0.7389	0.0873	0.0187	3.143e-06	0.0029407	23.6982
IGP38	rs10113903	9	33122645	7901	C	G	0.3169	0.191	0.018	3.027e-26	0.0157944	126.762
IGP38	rs1122979	7	150915071	8029	A	G	0.1121	-0.1483	0.0269	3.62e-08	0.00437806	35.2972
IGP38	rs12544623	8	49087269	7918	A	C	0.133	-0.1166	0.0247	2.373e-06	0.00313544	24.8982
IGP38	rs1332824	1	79504372	7833	A	C	0.4224	0.0805	0.0172	3.017e-06	0.00316208	24.8408
IGP38	rs1474285	7	67946161	7768	T	C	0.2057	0.1061	0.0221	1.583e-06	0.00367858	28.6733
IGP38	rs1491494	14	80571913	8040	C	G	0.2704	0.092	0.0192	1.553e-06	0.00333962	26.9338
IGP38	rs17055623	3	55679808	7730	C	G	0.9501	-0.1969	0.0394	5.946e-07	0.00367613	28.514
IGP38	rs2203804	2	35960148	3611	A	C	0.9048	-0.2157	0.0442	1.055e-06	0.0080153	29.161
IGP38	rs2745851	20	17829280	8087	A	G	0.3764	-0.1245	0.0172	4.612e-13	0.00727653	59.262
IGP38	rs3785568	17	62023791	8090	T	C	0.7737	-0.0948	0.0199	1.931e-06	0.00314705	25.5337
IGP38	rs450638	8	80765053	3611	A	G	0.3051	0.1257	0.0274	4.59e-06	0.00669985	24.3429
IGP38	rs6565549	17	79268234	8089	T	G	0.4213	-0.087	0.0166	1.737e-07	0.00369074	29.9576
IGP38	rs6748566	2	41885773	8090	A	G	0.7118	-0.0847	0.0184	3.944e-06	0.0029434	23.8765
IGP38	rs6764279	3	186723975	8086	A	C	0.2847	0.2355	0.0181	7.571e-39	0.0225885	186.826
IGP38	rs6858988	5	18641461	3611	T	C	0.7813	-0.1411	0.0304	3.538e-06	0.00680379	24.7231
IGP38	rs6876539	5	124355811	7887	A	G	0.2669	-0.0887	0.0187	2.218e-06	0.00307885	24.3517
IGP38	rs7192	6	32411646	8090	T	G	0.4085	0.1052	0.0189	2.518e-08	0.00534821	43.4889
IGP38	rs759100	4	27338849	7725	T	C	0.9145	0.1529	0.0308	6.867e-07	0.0036559	28.3381
IGP39	rs11742959	5	95262616	7668	T	C	0.8039	0.1026	0.0215	1.827e-06	0.00331898	25.528
IGP39	rs1342274	10	112115492	7893	A	G	0.2178	-0.0939	0.0206	4.952e-06	0.00300426	23.778
IGP39	rs1609996	1	25301869	8069	T	C	0.4854	-0.0826	0.0164	4.53e-07	0.00340847	27.5902
IGP39	rs17753709	2	145986219	3611	T	G	0.9791	-0.6924	0.1506	4.262e-06	0.0196208	72.2288
IGP39	rs2745851	20	17829280	8087	A	G	0.3764	-0.1206	0.0172	2.295e-12	0.00682779	55.5822
IGP39	rs3780486	9	33139453	7884	T	C	0.2688	0.2075	0.019	6.731e-28	0.0169251	135.701
IGP39	rs5750830	22	39840828	7867	A	C	0.7399	-0.3427	0.0196	9.604e-69	0.0452035	372.357
IGP39	rs6711857	2	174194692	3611	A	G	0.9431	0.2915	0.0628	3.405e-06	0.00911963	33.2157
IGP39	rs7257072	19	19267990	8090	T	C	0.5145	-0.1065	0.0164	8.584e-11	0.00566636	46.0906
IGP39	rs7789913	7	50352695	8089	T	C	0.3948	-0.1271	0.0169	6.065e-14	0.00771964	62.9144
IGP39	rs9385856	6	139625074	8089	T	C	0.5741	0.1361	0.0168	6.312e-16	0.00905819	73.9232
IGP39	rs9438878	1	25321597	8090	A	G	0.9045	-0.1501	0.0282	9.712e-08	0.00389227	31.6037
IGP39	rs958696	3	24365544	7985	T	C	0.2463	-0.0927	0.0193	1.547e-06	0.00319045	25.5509
IGP39	rs9624334	22	24166256	8005	C	G	0.1443	-0.2529	0.0232	1.249e-27	0.0157949	128.435
IGP39	rs9640023	7	6545335	7736	A	G	0.2208	-0.1144	0.0203	1.788e-08	0.00450329	34.986
IGP3	rs10813951	9	33128021	7943	A	G	0.7316	-0.1514	0.0189	1.271e-15	0.00900198	72.1341
IGP3	rs16884711	5	55324802	3611	A	C	0.8071	-0.1514	0.0323	2.697e-06	0.00713742	25.9441
IGP3	rs17198191	7	6516437	7931	T	G	0.7969	0.1074	0.0214	5.145e-07	0.00373381	29.7163
IGP3	rs2074190	17	45811210	7992	A	G	0.7335	0.0894	0.019	2.673e-06	0.00312466	25.0443
IGP3	rs642920	11	92270911	3611	A	G	0.5388	-0.134	0.026	2.622e-07	0.00892394	32.4965
IGP3	rs6993049	8	121798339	7665	T	C	0.9672	0.2423	0.051	2.004e-06	0.00372501	28.6514
IGP40	rs11742959	5	95262616	7668	T	C	0.8039	0.1066	0.0215	7.384e-07	0.00358281	27.5646
IGP40	rs13289835	9	33069181	7906	T	C	0.3945	-0.0823	0.0175	2.453e-06	0.00323587	25.6593
IGP40	rs1609996	1	25301869	8069	T	C	0.4854	-0.0819	0.0164	5.795e-07	0.00335095	27.123
IGP40	rs17753709	2	145986219	3611	T	G	0.9791	-0.7253	0.1508	1.5e-06	0.0215297	79.4105
IGP40	rs2745851	20	17829280	8087	A	G	0.3765	-0.123	0.0172	9.398e-13	0.007103	57.8386
IGP40	rs3780486	9	33139453	7884	T	C	0.2688	0.2144	0.019	1.456e-29	0.0180695	145.044
IGP40	rs5750830	22	39840828	7867	A	C	0.7399	-0.3437	0.0196	7.739e-69	0.0454676	374.637
IGP40	rs7257072	19	19267990	8090	T	C	0.5146	-0.1057	0.0164	1.301e-10	0.00558148	45.3964
IGP40	rs7789913	7	50352695	8089	T	C	0.3948	-0.1306	0.017	1.35e-14	0.00815065	66.456
IGP40	rs9385856	6	139625074	8089	T	C	0.5741	0.1298	0.0169	1.4e-14	0.008239	67.1823
IGP40	rs9438878	1	25321597	8090	A	G	0.9045	-0.1532	0.0282	5.644e-08	0.00405471	32.928
IGP40	rs958696	3	24365544	7985	T	C	0.2463	-0.0909	0.0193	2.57e-06	0.00306776	24.5652
IGP40	rs9624334	22	24166256	8005	C	G	0.1443	-0.2542	0.0233	8.474e-28	0.0159577	129.78
IGP40	rs9640023	7	6545335	7736	A	G	0.2207	-0.1144	0.0203	1.87e-08	0.00450183	34.9746
IGP41	rs11777048	8	123808821	8090	T	C	0.3996	-0.0811	0.0166	9.666e-07	0.00315601	25.6066
IGP41	rs13039750	20	24029983	3611	T	C	0.0498	0.4335	0.0939	3.939e-06	0.0177849	65.3481
IGP41	rs17198191	7	6516437	7931	T	G	0.7967	0.11	0.0212	2.148e-07	0.00391965	31.2012
IGP41	rs9859863	3	188405299	3611	A	G	0.2117	-0.148	0.0308	1.594e-06	0.00731082	26.579
IGP42	rs10483775	14	65866230	7949	A	G	0.0169	-0.4429	0.0645	6.784e-12	0.00651817	52.1398
IGP42	rs11748193	5	131725329	7648	A	T	0.3992	0.1095	0.0176	5.24e-10	0.00575147	44.2301
IGP42	rs11847263	14	65775695	8044	T	G	0.6468	-0.2831	0.0175	1.127e-58	0.0366185	305.679
IGP42	rs12738833	1	93119118	7909	C	G	0.2536	0.1042	0.0196	1.021e-07	0.00411042	32.6352
IGP42	rs12778642	10	94464307	8070	T	G	0.4342	-0.0804	0.017	2.418e-06	0.00317611	25.7065
IGP42	rs1563180	8	4894549	8090	A	C	0.7825	-0.0971	0.0207	2.582e-06	0.00320931	26.0405
IGP42	rs17317528	6	106836166	3611	T	C	0.0601	-0.3764	0.0788	1.764e-06	0.0160061	58.7056
IGP42	rs2760524	1	192530548	8035	A	G	0.1851	-0.1015	0.0217	2.846e-06	0.00310794	25.0439
IGP42	rs6537002	4	141561454	3611	A	G	0.8704	0.1994	0.0411	1.238e-06	0.00897024	32.6666
IGP42	rs7789913	7	50352695	8089	T	C	0.3947	-0.1585	0.017	1.369e-20	0.012004	98.2559
IGP42	rs7812088	7	150919829	8089	A	G	0.1193	-0.2486	0.0257	3.998e-22	0.0129868	106.406
IGP42	rs884696	17	45341244	7974	A	C	0.1805	0.1131	0.022	2.637e-07	0.00378426	30.2827
IGP42	rs907091	17	37921742	7980	T	C	0.4897	-0.1355	0.0173	4.699e-15	0.00917623	73.886
IGP42	rs9296304	6	39746879	8090	A	G	0.4903	-0.08	0.0166	1.483e-06	0.0031988	25.9549
IGP42	rs9534532	13	47521248	3611	T	C	0.3044	-0.133	0.0273	1.087e-06	0.00749096	27.2389
IGP43	rs10813951	9	33128021	7943	A	G	0.7316	-0.1355	0.0189	8.078e-13	0.00721049	57.6744
IGP43	rs16884711	5	55324802	3611	A	C	0.8071	-0.1537	0.0322	1.842e-06	0.00735593	26.7443
IGP43	rs17198191	7	6516437	7931	T	G	0.7969	0.1088	0.0214	3.627e-07	0.00383179	30.4991
IGP43	rs2074190	17	45811210	7992	A	G	0.7336	0.0926	0.019	1.167e-06	0.00335155	26.8689
IGP43	rs642920	11	92270911	3611	A	G	0.5387	-0.1233	0.026	2.148e-06	0.00755591	27.4769
IGP43	rs6993049	8	121798339	7665	T	C	0.9672	0.2472	0.0509	1.192e-06	0.00387719	29.8265
IGP43	rs868489	4	7055253	3611	T	C	0.2368	0.144	0.0304	2.242e-06	0.00749506	27.2539
IGP44	rs11085027	19	3616229	7792	T	G	0.4138	0.0798	0.0171	3.061e-06	0.00308939	24.1409
IGP44	rs4902393	14	65839514	7833	C	G	0.5933	-0.0858	0.0172	5.981e-07	0.00355266	27.92
IGP44	rs6912573	6	96722247	7784	A	C	0.6586	-0.0829	0.0176	2.635e-06	0.00309047	24.1246
IGP44	rs7330431	13	75867907	8090	T	C	0.8156	-0.0999	0.0214	2.954e-06	0.00300192	24.3526
IGP44	rs9970708	1	39398656	7966	T	C	0.9517	0.212	0.0397	9.108e-08	0.00413189	33.0429
IGP45	rs10096810	8	103545436	8090	A	G	0.6273	-0.0924	0.0171	6.149e-08	0.00399217	32.4181
IGP45	rs1122979	7	150915071	8029	A	G	0.1122	-0.2083	0.0271	1.482e-14	0.00864404	69.9907
IGP45	rs11692725	2	136929883	7857	A	G	0.4449	-0.0862	0.0174	7.343e-07	0.0036701	28.9348
IGP45	rs11847263	14	65775695	8044	T	G	0.6468	-0.0911	0.0176	2.166e-07	0.00379191	30.6106
IGP45	rs12497334	3	54655054	7648	T	C	0.8572	-0.1159	0.0243	1.761e-06	0.00328857	25.2274
IGP45	rs13120418	4	7576413	3611	A	G	0.0749	-0.3046	0.0653	3.059e-06	0.0128576	47.0075
IGP45	rs17403780	1	191939788	3611	A	T	0.0882	0.2372	0.0518	4.617e-06	0.00904956	32.9581
IGP45	rs17630758	22	24136542	8041	A	G	0.1521	-0.1816	0.0228	1.832e-15	0.0085062	68.968
IGP45	rs2834929	21	36775722	7838	T	C	0.426	0.087	0.0169	2.618e-07	0.0037016	29.1135
IGP45	rs311438	1	25320236	8070	A	G	0.0947	0.1453	0.0286	3.611e-07	0.00361996	29.3119
IGP45	rs3824459	9	33134617	8008	T	C	0.0147	-0.4376	0.0752	6.023e-09	0.00554716	44.6583
IGP45	rs6583437	7	50350267	7788	A	G	0.3717	-0.1176	0.0174	1.492e-11	0.00645958	50.6213
IGP45	rs7281587	21	36565278	8090	A	G	0.2474	-0.1436	0.0193	1.127e-13	0.00767897	62.5881
IGP45	rs909674	22	39859169	8090	A	C	0.7336	-0.1937	0.0193	9.095e-24	0.014665	120.376
IGP45	rs9385856	6	139625074	8089	T	C	0.5742	0.09	0.017	1.184e-07	0.00396081	32.1584
IGP45	rs9925504	16	9764365	7938	A	G	0.0156	-0.3454	0.0735	2.649e-06	0.00366413	29.1855
IGP46	rs11557466	17	38024626	8034	T	C	0.4733	0.132	0.0172	1.628e-14	0.00868716	70.3867
IGP46	rs11847263	14	65775695	8044	T	G	0.6467	-0.2654	0.0175	6.79e-52	0.0321868	267.455
IGP46	rs12451413	17	45873184	8090	T	C	0.804	0.118	0.021	2.051e-08	0.0043884	35.6498
IGP46	rs12587616	14	65866817	7949	T	G	0.0172	-0.369	0.0655	1.752e-08	0.00460337	36.7522
IGP46	rs12892517	14	63117032	3611	A	T	0.5772	-0.1236	0.0257	1.547e-06	0.00745638	27.1122
IGP46	rs1555926	20	52184944	8090	T	C	0.7895	-0.1013	0.0203	5.893e-07	0.00341078	27.6808
IGP46	rs2209014	1	192506082	7784	A	G	0.7778	0.1031	0.0206	5.648e-07	0.00367417	28.6978
IGP46	rs4981288	14	35828438	3611	A	G	0.4273	-0.1219	0.0256	1.864e-06	0.00727273	26.4396
IGP46	rs7432288	3	104652489	7743	T	C	0.1417	-0.12	0.0257	3.104e-06	0.00350269	27.2096
IGP46	rs7789913	7	50352695	8089	T	C	0.3947	-0.1622	0.017	1.766e-21	0.012571	102.956
IGP46	rs7812088	7	150919829	8089	A	G	0.1193	-0.1873	0.0257	3.166e-13	0.00737181	60.0585
IGP47	rs1023632	2	150065692	8089	A	G	0.2981	-0.0939	0.0184	3.113e-07	0.00368976	29.9496
IGP47	rs1122979	7	150915071	8029	A	G	0.1122	0.1286	0.0272	2.217e-06	0.00329473	26.5342
IGP47	rs11249231	1	25329752	8089	A	G	0.1008	-0.1451	0.0279	1.98e-07	0.00381664	30.9835
IGP47	rs11847263	14	65775695	8044	T	G	0.6467	0.0933	0.0176	1.184e-07	0.00397777	32.117
IGP47	rs11895615	2	26113120	8024	T	C	0.2972	0.0867	0.0186	3.061e-06	0.00314014	25.2695
IGP47	rs12078910	1	76783783	3611	A	C	0.7481	-0.1753	0.0334	1.564e-07	0.0115819	42.289
IGP47	rs12681826	8	957243	3611	A	C	0.0373	0.3397	0.073	3.285e-06	0.00828745	30.1593
IGP47	rs1446575	2	177047801	3611	T	G	0.6122	0.1243	0.0256	1.161e-06	0.00733624	26.6722
IGP47	rs17066012	13	76868428	7806	T	C	0.7656	-0.1029	0.0204	4.424e-07	0.00380032	29.7708
IGP47	rs17303508	1	61362132	8054	T	C	0.6113	-0.0861	0.0172	5.336e-07	0.00352294	28.467
IGP47	rs2063112	1	25303905	7850	A	G	0.5087	-0.095	0.0169	1.86e-08	0.00451113	35.5638
IGP47	rs2534669	6	31466860	7785	A	G	0.137	-0.1292	0.0252	2.917e-07	0.00394718	30.8426
IGP47	rs2834929	21	36775722	7838	T	C	0.426	-0.0912	0.017	7.696e-08	0.00406763	32.0041
IGP47	rs4074453	14	105998544	8089	T	C	0.7583	0.1394	0.0194	6.137e-13	0.00712317	58.0183
IGP47	rs6764279	3	186723975	8086	A	C	0.2848	-0.1504	0.0182	1.723e-16	0.00921495	75.1865
IGP47	rs7011412	8	142171727	7788	T	C	0.2932	0.0896	0.019	2.272e-06	0.00332741	25.9937
IGP47	rs7281587	21	36565278	8090	A	G	0.2473	0.1333	0.0194	6.306e-12	0.0066151	53.8592
IGP47	rs7485898	12	133032807	3611	C	G	0.5535	0.1134	0.0248	4.849e-06	0.00635617	23.0861
IGP47	rs7623262	3	78288690	8090	A	G	0.9043	-0.1395	0.0288	1.283e-06	0.00336824	27.3344
IGP47	rs782407	11	44468783	7669	A	G	0.0403	0.2192	0.0455	1.429e-06	0.00371665	28.6019
IGP47	rs886441	12	48262964	8090	A	G	0.8156	-0.1141	0.0215	1.132e-07	0.00391597	31.7969
IGP48	rs10801498	1	195929216	8039	T	C	0.441	-0.0826	0.017	1.136e-06	0.00336388	27.1268
IGP48	rs12749237	1	161505962	7658	A	T	0.887	-0.1453	0.0296	9.434e-07	0.00423217	32.5392
IGP48	rs12911477	15	98075032	3611	A	G	0.5248	0.1199	0.0253	2.204e-06	0.00717032	26.0646
IGP48	rs1602692	9	105485687	3611	A	G	0.7274	-0.1333	0.0289	4.022e-06	0.00704676	25.6122
IGP48	rs16835675	1	34079366	3611	T	C	0.0204	-0.532	0.1156	4.161e-06	0.0113118	41.2914
IGP48	rs17372844	3	152227812	7856	T	G	0.295	0.088	0.0188	2.944e-06	0.00322112	25.3804
IGP48	rs17435851	1	162823107	3611	A	T	0.1113	0.1953	0.0413	2.298e-06	0.00754544	27.4385
IGP48	rs17582382	4	165584667	3611	T	G	0.2267	0.152	0.0304	5.853e-07	0.00810059	29.4738
IGP48	rs2855804	6	31467365	7927	T	C	0.3158	-0.1277	0.0195	6.296e-11	0.00704704	56.2442
IGP48	rs344580	19	6609390	8090	A	G	0.7906	-0.1054	0.0209	4.67e-07	0.00367828	29.8598
IGP48	rs4074453	14	105998544	8089	T	C	0.7583	-0.2178	0.0194	3.821e-29	0.0173886	143.11
IGP48	rs479844	11	65551957	8089	A	G	0.42	0.0818	0.0172	1.873e-06	0.00325997	26.4496
IGP48	rs6832151	4	40303633	8083	T	G	0.7205	0.0968	0.0185	1.753e-07	0.00377395	30.6128
IGP48	rs8069970	17	204759	8089	A	G	0.7124	-0.0922	0.0186	6.809e-07	0.00348341	28.2688
IGP49	rs1014403	15	97505901	3611	A	G	0.4144	-0.1176	0.0257	4.709e-06	0.00671221	24.3881
IGP49	rs10270396	7	84365192	4378	T	C	0.0031	-0.9364	0.1957	1.719e-06	0.00541959	23.8453
IGP49	rs10903027	1	25402624	3611	T	C	0.2922	-0.1274	0.0274	3.311e-06	0.00671366	24.3934
IGP49	rs1158781	21	36538867	7790	C	G	0.7737	0.0986	0.0204	1.318e-06	0.0034044	26.6041
IGP49	rs16895621	6	42315913	7932	A	G	0.0383	-0.2215	0.0481	4.196e-06	0.00361423	28.7648
IGP49	rs1760978	14	65771047	7726	T	G	0.6039	0.0817	0.0177	3.686e-06	0.00319333	24.7443
IGP49	rs17630758	22	24136542	8041	A	G	0.152	-0.3042	0.0229	3.769e-40	0.0238555	196.461
IGP49	rs2526378	17	56404349	8089	A	G	0.5488	0.0804	0.0172	3.111e-06	0.00320129	25.972
IGP49	rs3848370	16	4360314	3611	C	G	0.2241	0.1755	0.0335	1.641e-07	0.010711	39.0747
IGP49	rs4561508	17	16848750	8002	T	C	0.1052	0.1575	0.028	1.906e-08	0.00467017	37.5367
IGP49	rs4807942	19	1642507	7684	T	C	0.8779	0.1436	0.0272	1.357e-07	0.00442079	34.1113
IGP49	rs5750830	22	39840828	7867	A	C	0.7401	-0.2207	0.0198	1.024e-28	0.0187383	150.191
IGP49	rs6570330	6	139632859	8090	A	G	0.4268	-0.1392	0.0173	7.301e-16	0.00948067	77.4136
IGP49	rs675636	20	56765352	3611	A	G	0.9205	0.2211	0.047	2.492e-06	0.00715481	26.0078
IGP49	rs6964421	7	6520676	8090	T	C	0.3284	0.1073	0.0179	2.078e-09	0.00507859	41.2853
IGP49	rs7257072	19	19267990	8090	T	C	0.5151	-0.1187	0.0166	8.565e-13	0.00703842	57.3303
IGP49	rs7350980	17	44110271	6067	A	G	0.2163	0.148	0.0248	2.352e-09	0.00742608	45.3762
IGP49	rs7789913	7	50352695	8089	T	C	0.3946	-0.1325	0.0171	1.042e-14	0.00838805	68.408
IGP49	rs873785	4	925149	8089	T	C	0.6232	-0.0803	0.0172	3.064e-06	0.0030283	24.5643
IGP49	rs9319617	17	79192446	7750	T	C	0.4994	0.0971	0.017	1.064e-08	0.0047142	36.6986
IGP49	rs9810372	3	126800773	7975	A	G	0.5068	-0.0788	0.0172	4.932e-06	0.00310415	24.8264
IGP4	rs10135194	14	65770978	7683	T	C	0.0753	0.1677	0.0327	2.916e-07	0.00391644	30.2005
IGP4	rs3808901	9	124992671	8089	A	G	0.3025	0.0827	0.0179	3.707e-06	0.00288609	23.4074
IGP4	rs9970708	1	39398656	7966	T	C	0.9517	0.2071	0.0396	1.688e-07	0.0039431	31.5271
IGP50	rs10903118	1	25294878	7947	T	C	0.4841	-0.0863	0.0167	2.561e-07	0.00372008	29.6664
IGP50	rs17372844	3	152227812	7856	T	G	0.295	0.0946	0.0186	3.754e-07	0.0037224	29.345
IGP50	rs17630758	22	24136542	8041	A	G	0.1521	-0.2368	0.0227	1.939e-25	0.0144633	117.977
IGP50	rs2173073	4	16653659	3611	A	G	0.9583	0.3665	0.0771	1.972e-06	0.0107353	39.1643
IGP50	rs4821897	22	39835587	7860	A	G	0.2598	0.154	0.0196	3.568e-15	0.00912136	72.3355
IGP50	rs586667	5	17168369	3611	A	G	0.0303	-0.4542	0.0971	2.924e-06	0.0121228	44.2882
IGP50	rs6430492	2	134841002	8082	A	G	0.1762	0.1005	0.0218	3.936e-06	0.00293217	23.7616
IGP50	rs6964421	7	6520676	8090	T	C	0.3281	0.0828	0.0177	2.983e-06	0.00302275	24.5221
IGP50	rs7747738	6	31230924	5898	T	C	0.0304	0.3346	0.0617	5.888e-08	0.00660006	39.1725
IGP50	rs9385856	6	139625074	8089	T	C	0.5741	0.1061	0.0169	3.283e-10	0.00550498	44.7652
IGP50	rs9504259	6	4810841	7647	T	C	0.9107	0.1358	0.0297	4.873e-06	0.00299955	23.0006
IGP51	rs11220352	11	125968958	3611	T	C	0.6759	-0.1529	0.0312	9.35e-07	0.0102425	37.3478
IGP51	rs11650354	17	45822092	8090	T	C	0.1666	0.1362	0.0225	1.479e-09	0.00515125	41.879
IGP51	rs11847263	14	65775695	8044	T	G	0.6467	-0.2287	0.0176	9.49e-39	0.0239006	196.915
IGP51	rs1555926	20	52184944	8090	T	C	0.7895	-0.1171	0.0203	8.31e-09	0.00455772	37.0317
IGP51	rs17225223	12	69810208	8090	T	C	0.1329	0.1163	0.0247	2.451e-06	0.00311734	25.2919
IGP51	rs284989	16	77132938	8068	A	G	0.5704	0.078	0.017	4.443e-06	0.00298169	24.1223
IGP51	rs4926459	1	246947793	7845	T	C	0.3436	-0.0908	0.018	4.571e-07	0.00371898	29.2768
IGP51	rs6421315	7	50355207	7659	C	G	0.3832	-0.1148	0.0179	1.382e-10	0.00622994	48.0017
IGP51	rs7207600	17	38091660	7793	A	G	0.6134	-0.0858	0.0177	1.295e-06	0.00349149	27.2975
IGP52	rs10076934	5	154968621	8031	A	C	0.373	0.0806	0.0174	3.603e-06	0.00303862	24.4714
IGP52	rs10457104	6	96484659	7961	T	C	0.5499	-0.0849	0.0167	3.607e-07	0.00356811	28.5003
IGP52	rs10503148	8	563664	7986	T	C	0.0507	0.1796	0.0386	3.257e-06	0.00310495	24.8671
IGP52	rs10853870	19	54730202	3611	T	C	0.3889	0.149	0.0319	3.054e-06	0.0105524	38.4899
IGP52	rs12886168	14	65809286	8023	A	C	0.5866	-0.0782	0.017	4.367e-06	0.0029659	23.8602
IGP52	rs13101136	3	151347500	7769	A	C	0.8375	-0.1136	0.0245	3.564e-06	0.00351257	27.3783
IGP52	rs17776120	3	186732679	3611	A	C	0.3772	0.1698	0.0261	8.085e-11	0.0135465	49.5605
IGP52	rs2010946	10	122067179	7754	A	T	0.5923	0.0818	0.0174	2.722e-06	0.00323161	25.1327
IGP52	rs2190347	7	40987875	8000	T	C	0.5107	0.0758	0.0165	4.569e-06	0.0028715	23.0324
IGP52	rs2271196	4	175140061	7840	T	C	0.9827	0.3718	0.075	7.123e-07	0.00470019	37.0141
IGP52	rs3795464	1	246940179	7960	A	G	0.3832	-0.0965	0.0172	2.024e-08	0.00440205	35.1864
IGP52	rs479844	11	65551957	8089	A	G	0.4198	0.0843	0.0169	6.507e-07	0.00346183	28.093
IGP52	rs7789913	7	50352695	8089	T	C	0.3947	-0.1167	0.017	6.648e-12	0.00650743	52.9703
IGP52	rs874232	19	5843609	8090	T	C	0.5645	0.1156	0.0166	3.728e-12	0.00657049	53.4936
IGP53	rs10096810	8	103545436	8090	A	G	0.6273	0.0973	0.017	1.132e-08	0.0044268	35.9632
IGP53	rs10813951	9	33128021	7943	A	G	0.7316	0.1957	0.019	6.123e-25	0.0150407	121.262
IGP53	rs1330692	9	33034665	8089	T	C	0.8426	0.1159	0.023	4.834e-07	0.00356306	28.9175
IGP53	rs16884711	5	55324802	3611	A	C	0.8071	0.1695	0.0324	1.693e-07	0.008946	32.5776
IGP53	rs16901739	6	24652677	7963	A	C	0.0342	-0.2224	0.0481	3.693e-06	0.00326748	26.0977
IGP53	rs17775791	3	186722362	7759	T	C	0.74	-0.1263	0.019	3.132e-11	0.00613821	47.9082
IGP53	rs7189049	16	57306356	3611	A	G	0.5585	0.1224	0.0258	2.041e-06	0.00738834	26.863
IGP53	rs7758383	6	143169723	8020	A	G	0.5212	0.1185	0.0168	1.778e-12	0.0070085	56.5908
IGP54	rs11659060	17	72318514	3611	A	G	0.4529	-0.1308	0.0256	3.113e-07	0.00847841	30.8602
IGP54	rs17630758	22	24136542	8041	A	G	0.152	-0.1656	0.0228	3.52e-13	0.00706952	57.2365
IGP54	rs17776120	3	186732679	3611	A	C	0.377	0.1425	0.0263	6.142e-08	0.0095387	34.7567
IGP54	rs199456	17	44797919	8064	T	C	0.196	0.1516	0.0216	2.43e-12	0.00724337	58.8221
IGP54	rs2526378	17	56404349	8089	A	G	0.5487	0.079	0.017	3.638e-06	0.0030909	25.0736
IGP54	rs3864327	6	58512732	3611	A	G	0.8137	0.1954	0.0357	4.53e-08	0.0115759	42.2668
IGP54	rs4807942	19	1642507	7684	T	C	0.8781	0.1401	0.0272	2.487e-07	0.00420198	32.4158
IGP54	rs6421315	7	50355207	7659	C	G	0.3832	-0.092	0.0178	2.379e-07	0.00400106	30.7592
IGP54	rs6433436	2	174629287	3611	A	G	0.2364	0.1598	0.0336	2.05e-06	0.00921928	33.582
IGP54	rs6570330	6	139632859	8090	A	G	0.4273	-0.1101	0.0172	1.39e-10	0.00593287	48.2714
IGP54	rs6964421	7	6520676	8090	T	C	0.3282	0.1105	0.0178	4.987e-10	0.00538435	43.7844
IGP54	rs7038463	9	33186156	8089	T	C	0.8994	-0.1369	0.0275	6.488e-07	0.00339147	27.5201
IGP54	rs741706	19	19281672	7648	T	C	0.5426	-0.0925	0.017	5.664e-08	0.00424707	32.6116
IGP54	rs8137426	22	39844350	7763	T	G	0.2552	0.1285	0.0199	1.121e-10	0.00627706	49.024
IGP54	rs9319617	17	79192446	7750	T	C	0.4992	0.1118	0.0169	3.516e-11	0.0062496	48.7265
IGP55	rs10096810	8	103545436	8090	A	G	0.6272	-0.0932	0.017	4.236e-08	0.00406204	32.9877
IGP55	rs11656969	17	72311177	3611	T	C	0.1659	-0.1802	0.0386	2.969e-06	0.00898678	32.7274
IGP55	rs16884711	5	55324802	3611	A	C	0.807	-0.1594	0.0323	7.706e-07	0.00791475	28.7922
IGP55	rs1917659	12	47572892	6020	A	T	0.0119	0.7271	0.1565	3.407e-06	0.0124327	75.762
IGP55	rs2067749	9	33130640	8055	A	G	0.8946	0.1733	0.027	1.299e-10	0.00566365	45.8692
IGP55	rs3824459	9	33134617	8008	T	C	0.0147	-0.4955	0.0752	4.494e-11	0.00711219	57.348
IGP55	rs4872427	8	22086164	3611	T	C	0.127	-0.1761	0.0384	4.656e-06	0.00687649	24.9891
IGP55	rs644798	18	66880314	3611	A	C	0.8524	0.1646	0.0358	4.328e-06	0.00681741	24.7729
IGP55	rs7812088	7	150919829	8089	A	G	0.1193	-0.1399	0.0257	4.974e-08	0.00411276	33.3973
IGP56	rs1122979	7	150915071	8029	A	G	0.1122	0.1628	0.0271	1.776e-09	0.00528016	42.6088
IGP56	rs11895615	2	26113120	8024	T	C	0.2972	0.0891	0.0185	1.402e-06	0.00331639	26.6926
IGP56	rs12436623	14	45632340	7837	A	G	0.027	-0.2923	0.0605	1.37e-06	0.00448915	35.3311
IGP56	rs12886168	14	65809286	8023	A	C	0.5866	0.0813	0.0171	2.07e-06	0.00320571	25.7957
IGP56	rs17549394	5	125006962	7716	A	T	0.8936	-0.1286	0.0281	4.646e-06	0.00314483	24.3357
IGP56	rs2064056	21	36595108	8090	T	C	0.2339	0.0921	0.0196	2.622e-06	0.00303994	24.662
IGP56	rs4463511	9	27063175	7852	T	C	0.8335	-0.1095	0.0233	2.627e-06	0.00332796	26.2117
IGP56	rs4509570	1	154436384	8061	C	G	0.7735	-0.0936	0.0199	2.547e-06	0.0030698	24.8157
IGP56	rs6091428	20	50648464	8090	A	G	0.074	0.1476	0.0322	4.436e-06	0.00298569	24.2206
IGP56	rs614004	3	32455081	8090	A	G	0.5099	0.0883	0.0167	1.284e-07	0.00389692	31.6416
IGP56	rs7621161	3	186727170	7656	A	C	0.2841	-0.0931	0.0186	5.305e-07	0.00352576	27.0817
IGP56	rs7865745	9	33140976	8053	A	G	0.3183	0.0908	0.0179	3.969e-07	0.00357793	28.9093
IGP56	rs886441	12	48262964	8090	A	G	0.8156	-0.107	0.0213	5.455e-07	0.00344378	27.9496
IGP57	rs10096810	8	103545436	8090	A	G	0.6272	0.0883	0.017	2.117e-07	0.00364614	29.5979
IGP57	rs10813951	9	33128021	7943	A	G	0.7316	0.1819	0.019	8.385e-22	0.0129943	104.546
IGP57	rs1330692	9	33034665	8089	T	C	0.8426	0.1099	0.023	1.794e-06	0.0032037	25.9916
IGP57	rs16884711	5	55324802	3611	A	C	0.8071	0.1672	0.0323	2.34e-07	0.00870487	31.6917
IGP57	rs16901739	6	24652677	7963	A	C	0.0342	-0.2245	0.0481	2.981e-06	0.00332948	26.5945
IGP57	rs17775791	3	186722362	7759	T	C	0.7399	-0.1255	0.019	4.188e-11	0.00606221	47.3114
IGP57	rs415430	17	44859144	7989	T	C	0.804	-0.1065	0.022	1.314e-06	0.00357471	28.6537
IGP57	rs6975697	7	56004082	7837	A	T	0.7293	0.0882	0.0192	4.104e-06	0.00307158	24.14
IGP57	rs7189049	16	57306356	3611	A	G	0.5585	0.125	0.0257	1.201e-06	0.00770555	28.0253
IGP57	rs7758383	6	143169723	8020	A	G	0.5213	0.1161	0.0168	4.676e-12	0.00672737	54.3054
IGP58	rs11847263	14	65775695	8044	T	G	0.6468	0.2778	0.0175	1.593e-56	0.0352602	293.927
IGP58	rs12587616	14	65866817	7949	T	G	0.0172	0.3961	0.0656	1.518e-09	0.00530436	42.3786
IGP58	rs12951251	17	14705038	3611	A	G	0.7343	-0.1378	0.0298	3.832e-06	0.00740958	26.9408
IGP58	rs1555926	20	52184944	8090	T	C	0.7894	0.1057	0.0203	1.911e-07	0.0037148	30.1573
IGP58	rs2760529	1	192537062	3611	T	C	0.7172	-0.1489	0.0309	1.407e-06	0.00899371	32.7529
IGP58	rs4926459	1	246947793	7845	T	C	0.3436	0.0858	0.018	1.798e-06	0.00332067	26.1308
IGP58	rs7209700	17	45351118	8090	A	G	0.6831	0.097	0.018	6.736e-08	0.00407362	33.0822
IGP58	rs7216389	17	38069949	8090	T	C	0.4872	0.1302	0.0172	3.232e-14	0.00847047	69.0944
IGP58	rs7432288	3	104652489	7743	T	C	0.1417	0.1203	0.0258	3.044e-06	0.00352022	27.3463
IGP58	rs7789913	7	50352695	8089	T	C	0.3947	0.159	0.0171	1.165e-20	0.0120799	98.8844
IGP58	rs7812088	7	150919829	8089	A	G	0.1193	0.1685	0.0257	5.97e-11	0.00596621	48.5383
IGP59	rs11158583	14	65641686	7821	C	G	0.4236	-0.0811	0.0172	2.473e-06	0.00321182	25.1942
IGP59	rs11746555	5	131727033	7652	A	G	0.4013	-0.091	0.0176	2.38e-07	0.00397916	30.5622
IGP59	rs11847263	14	65775695	8044	T	G	0.6468	0.2815	0.0175	4.845e-58	0.0362057	302.105
IGP59	rs12587616	14	65866817	7949	T	G	0.0172	0.4486	0.0655	7.326e-12	0.00680365	54.439
IGP59	rs1364446	1	57777510	7871	A	T	0.9809	-0.3616	0.0774	3.011e-06	0.00489942	38.7434
IGP59	rs4012246	3	186778382	8086	T	C	0.5624	-0.0775	0.0168	4.185e-06	0.00295635	23.97
IGP59	rs7216389	17	38069949	8090	T	C	0.4872	0.1374	0.0172	1.167e-15	0.00943319	77.0222
IGP59	rs7432288	3	104652489	7743	T	C	0.1417	0.1204	0.0258	2.941e-06	0.00352608	27.392
IGP59	rs7789913	7	50352695	8089	T	C	0.3947	0.1708	0.017	1.176e-23	0.0139394	114.321
IGP59	rs7812088	7	150919829	8089	A	G	0.1193	0.2081	0.0257	5.811e-16	0.00910003	74.2677
IGP59	rs8068453	17	45852354	7981	T	C	0.2382	-0.1208	0.0202	2.089e-09	0.00529598	42.4816
IGP59	rs9296304	6	39746879	8090	A	G	0.4903	0.0778	0.0166	2.828e-06	0.00302528	24.5427
IGP5	rs10096810	8	103545436	8090	A	G	0.6273	-0.0907	0.017	1.009e-07	0.00384662	31.2316
IGP5	rs11656969	17	72311177	3611	T	C	0.1658	-0.1831	0.0388	2.369e-06	0.00927388	33.7827
IGP5	rs11692725	2	136929883	7857	A	G	0.4451	-0.0879	0.0174	4.193e-07	0.00381663	30.0945
IGP5	rs12353138	9	7543490	7851	A	G	0.1162	-0.1301	0.027	1.402e-06	0.00347652	27.3824
IGP5	rs13120418	4	7576413	3611	A	G	0.0749	-0.3066	0.0651	2.438e-06	0.013027	47.635
IGP5	rs17630758	22	24136542	8041	A	G	0.1521	-0.161	0.0228	1.658e-12	0.00668583	54.1092
IGP5	rs2834929	21	36775722	7838	T	C	0.4259	0.0899	0.0169	9.805e-08	0.00395225	31.0927
IGP5	rs311437	1	25319751	8090	T	G	0.8308	-0.1132	0.0223	4.029e-07	0.00360263	29.2434
IGP5	rs3824459	9	33134617	8008	T	C	0.0147	-0.4467	0.0751	2.785e-09	0.00578026	46.5458
IGP5	rs4032492	12	30170897	3611	A	G	0.4335	-0.1198	0.0261	4.373e-06	0.00704908	25.6207
IGP5	rs6421315	7	50355207	7659	C	G	0.3832	-0.1051	0.0178	3.587e-09	0.00522162	40.1918
IGP5	rs6573624	14	66226885	7943	A	G	0.5132	-0.0806	0.017	2.232e-06	0.00324592	25.8598
IGP5	rs674748	11	78722682	8087	T	C	0.4765	-0.077	0.0168	4.633e-06	0.00295795	23.986
IGP5	rs7281587	21	36565278	8090	A	G	0.2474	-0.1415	0.0193	2.178e-13	0.00745602	60.7573
IGP5	rs7812088	7	150919829	8089	A	G	0.1193	-0.1963	0.0257	2.199e-14	0.00809728	66.0172
IGP5	rs886441	12	48262964	8090	A	G	0.8156	0.0987	0.0214	3.914e-06	0.00293023	23.7694
IGP5	rs909674	22	39859169	8090	A	C	0.7337	-0.1728	0.0192	2.589e-19	0.0116683	95.4873
IGP5	rs9385856	6	139625074	8089	T	C	0.5742	0.0809	0.017	1.834e-06	0.00320034	25.9642
IGP60	rs11557466	17	38024626	8034	T	C	0.4734	-0.1334	0.0172	8.422e-15	0.0088726	71.9027
IGP60	rs11847263	14	65775695	8044	T	G	0.6467	0.2714	0.0175	2.695e-54	0.0336586	280.111
IGP60	rs12451413	17	45873184	8090	T	C	0.8041	-0.1218	0.021	6.765e-09	0.00467379	37.9791
IGP60	rs12587616	14	65866817	7949	T	G	0.0172	0.3808	0.0654	5.779e-09	0.0049025	39.1521
IGP60	rs12892517	14	63117032	3611	A	T	0.5771	0.1187	0.0257	4.014e-06	0.00687734	24.9922
IGP60	rs1555926	20	52184944	8090	T	C	0.7895	0.1028	0.0203	3.865e-07	0.00351253	28.5095
IGP60	rs2222523	2	107672732	3611	A	T	0.7106	-0.1348	0.0292	3.784e-06	0.00747366	27.1756
IGP60	rs2760524	1	192530548	8035	A	G	0.185	0.1097	0.0217	4.15e-07	0.00362888	29.257
IGP60	rs49411	3	59757575	3611	T	C	0.4951	-0.1207	0.0259	3.092e-06	0.00728355	26.4792
IGP60	rs4981288	14	35828438	3611	A	G	0.4273	0.1227	0.0256	1.592e-06	0.0073685	26.7903
IGP60	rs6890954	5	95229429	8041	T	C	0.7349	0.0876	0.0188	3.277e-06	0.00299003	24.109
IGP60	rs7384563	7	45653	3611	T	C	0.5477	0.1687	0.0363	3.33e-06	0.0141003	51.6159
IGP60	rs7432288	3	104652489	7743	T	C	0.1416	0.1206	0.0257	2.649e-06	0.00353572	27.4671
IGP60	rs7789913	7	50352695	8089	T	C	0.3948	0.1566	0.017	3.685e-20	0.011719	95.8951
IGP60	rs7812088	7	150919829	8089	A	G	0.1193	0.2041	0.0257	1.842e-15	0.00875355	71.4151
IGP60	rs9296304	6	39746879	8090	A	G	0.4904	0.0761	0.0166	4.371e-06	0.00289454	23.479
IGP61	rs10483775	14	65866230	7949	A	G	0.0169	0.3425	0.0647	1.181e-07	0.00389794	31.0982
IGP61	rs11557466	17	38024626	8034	T	C	0.4734	-0.1175	0.0171	6.997e-12	0.00688359	55.6722
IGP61	rs11847263	14	65775695	8044	T	G	0.6467	0.2614	0.0175	1.303e-50	0.0312239	259.196
IGP61	rs12738833	1	93119118	7909	C	G	0.2536	-0.091	0.0195	3.173e-06	0.00313497	24.8662
IGP61	rs1555926	20	52184944	8090	T	C	0.7895	0.1112	0.0202	3.901e-08	0.00411002	33.379
IGP61	rs1853433	1	192513661	7779	T	C	0.2215	0.1095	0.0206	1.07e-07	0.00413514	32.2925
IGP61	rs4981288	14	35828438	3611	A	G	0.4274	0.123	0.0256	1.519e-06	0.00740502	26.9241
IGP61	rs6583437	7	50350267	7788	A	G	0.3717	0.1452	0.0174	7.777e-17	0.00984743	77.4346
IGP61	rs6890954	5	95229429	8041	T	C	0.735	0.0924	0.0188	8.845e-07	0.00332588	26.826
IGP61	rs7812088	7	150919829	8089	A	G	0.1193	0.1397	0.0257	5.277e-08	0.00410101	33.3015
IGP61	rs8081095	17	45812488	7787	A	C	0.0877	0.1619	0.0306	1.166e-07	0.00419431	32.7903
IGP61	rs9580417	13	23227913	3611	A	G	0.2124	0.1838	0.0345	9.896e-08	0.0113027	41.2577
IGP62	rs1122979	7	150915071	8029	A	G	0.1122	0.1259	0.027	3.163e-06	0.00315784	25.4282
IGP62	rs11847263	14	65775695	8044	T	G	0.6467	0.116	0.0175	3.539e-11	0.00614883	49.7548
IGP62	rs13110927	4	169299528	7677	T	C	0.4793	-0.0772	0.0169	4.86e-06	0.00297481	22.8998
IGP62	rs1609996	1	25301869	8069	T	C	0.4852	0.0786	0.0165	1.794e-06	0.00308627	24.974
IGP62	rs17630758	22	24136542	8041	A	G	0.152	0.2641	0.0228	3.992e-31	0.0179807	147.193
IGP62	rs2064056	21	36595108	8090	T	C	0.2338	0.1391	0.0196	1.363e-12	0.0069322	56.459
IGP62	rs2185378	9	18403788	7664	T	C	0.9961	-1.4957	0.3136	1.846e-06	0.0173815	135.533
IGP62	rs2618724	4	94888027	8050	A	G	0.936	0.156	0.0338	4.033e-06	0.00291565	23.5337
IGP62	rs311438	1	25320236	8070	A	G	0.0947	-0.1477	0.0285	2.08e-07	0.00374053	30.2919
IGP62	rs4795400	17	38067020	7978	T	C	0.4696	-0.0843	0.0173	1.074e-06	0.00354011	28.3362
IGP62	rs6421315	7	50355207	7659	C	G	0.3831	0.1916	0.0178	4.699e-27	0.0173519	135.21
IGP62	rs7121444	11	12626621	8088	A	C	0.4283	-0.0766	0.0167	4.332e-06	0.00287345	23.3017
IGP62	rs7257072	19	19267990	8090	T	C	0.5149	0.0869	0.0165	1.333e-07	0.00377245	30.6271
IGP62	rs8137426	22	39844350	7763	T	G	0.2555	-0.216	0.0199	2.607e-27	0.0177498	140.245
IGP62	rs9385856	6	139625074	8089	T	C	0.5744	-0.1436	0.0169	2.126e-17	0.0100822	82.3651
IGP62	rs9810372	3	126800773	7975	A	G	0.5069	0.0786	0.0171	4.477e-06	0.00308839	24.7
IGP63	rs10758192	9	33131651	8090	A	G	0.319	0.1182	0.018	5.057e-11	0.0060702	49.3956
IGP63	rs1122979	7	150915071	8029	A	G	0.1122	0.1485	0.0272	4.598e-08	0.0043933	35.4206
IGP63	rs11847263	14	65775695	8044	T	G	0.6466	0.1345	0.0176	2.068e-14	0.00826755	67.0419
IGP63	rs17065187	8	560373	7940	A	T	0.9509	0.1888	0.0394	1.62e-06	0.00332851	26.51
IGP63	rs17630758	22	24136542	8041	A	G	0.1521	0.2337	0.0229	1.639e-24	0.0140871	114.864
IGP63	rs2047349	15	86529668	4150	T	C	0.0039	0.8107	0.1701	1.884e-06	0.00510644	21.2902
IGP63	rs2064056	21	36595108	8090	T	C	0.2338	0.1111	0.0197	1.751e-08	0.00442227	35.9262
IGP63	rs2238669	19	19290115	8035	T	C	0.4129	0.0883	0.0169	1.672e-07	0.00378014	30.4811
IGP63	rs4795400	17	38067020	7978	T	C	0.4695	-0.0931	0.0173	7.996e-08	0.00431768	34.5871
IGP63	rs6421315	7	50355207	7659	C	G	0.383	0.1922	0.0179	5.403e-27	0.0174591	136.059
IGP63	rs6964421	7	6520676	8090	T	C	0.3282	-0.09	0.0179	4.729e-07	0.00357185	28.9927
IGP63	rs8137426	22	39844350	7763	T	G	0.2558	-0.2468	0.02	6.665e-35	0.0231905	184.255
IGP63	rs9385856	6	139625074	8089	T	C	0.5745	-0.1351	0.017	1.964e-15	0.0089234	72.8133
IGP63	rs986539	3	51895850	7987	T	C	0.9842	-0.4491	0.0984	4.993e-06	0.00627273	50.4039
IGP64	rs10903118	1	25294878	7947	T	C	0.4839	0.0971	0.0168	7.461e-09	0.00470932	37.5926
IGP64	rs12987163	2	231132721	7692	T	C	0.0386	-0.2167	0.0468	3.569e-06	0.00348529	26.8956
IGP64	rs17630758	22	24136542	8041	A	G	0.152	0.2794	0.0228	1.76e-34	0.0201244	165.102
IGP64	rs1983106	3	51909030	8001	T	C	0.9824	-0.4642	0.1005	3.876e-06	0.00745146	60.0517
IGP64	rs2064056	21	36595108	8090	T	C	0.234	0.1305	0.0197	3.18e-11	0.00610514	49.6817
IGP64	rs2185378	9	18403788	7664	T	C	0.9961	-1.4716	0.3116	2.328e-06	0.0168259	131.126
IGP64	rs2696561	17	44346393	5715	C	G	0.8106	0.1464	0.0264	2.76e-08	0.0065811	37.8469
IGP64	rs4807942	19	1642507	7684	T	C	0.8779	-0.1296	0.0271	1.706e-06	0.00360081	27.7614
IGP64	rs6421315	7	50355207	7659	C	G	0.3832	0.1595	0.0178	3.484e-19	0.012026	93.204
IGP64	rs6431940	2	8602278	8090	A	G	0.4644	0.0781	0.0165	2.136e-06	0.00303434	24.6165
IGP64	rs6964421	7	6520676	8090	T	C	0.3283	-0.0848	0.0178	1.916e-06	0.00317152	25.7329
IGP64	rs7257072	19	19267990	8090	T	C	0.515	0.1059	0.0165	1.441e-10	0.00560236	45.5672
IGP64	rs748509	18	44986377	7750	A	G	0.7058	0.0875	0.0189	3.704e-06	0.00317958	24.714
IGP64	rs8137426	22	39844350	7763	T	G	0.2553	-0.2018	0.02	6.027e-24	0.0154848	122.067
IGP64	rs9319617	17	79192446	7750	T	C	0.4993	-0.0942	0.0169	2.44e-08	0.00443681	34.5296
IGP64	rs9385856	6	139625074	8089	T	C	0.5745	-0.1454	0.017	1.018e-17	0.0103359	84.4594
IGP64	rs9810372	3	126800773	7975	A	G	0.5067	0.0817	0.0172	1.917e-06	0.00333685	26.6937
IGP64	rs9862847	3	190301872	7644	A	G	0.0498	0.2032	0.0436	3.124e-06	0.00390771	29.9798
IGP65	rs10813951	9	33128021	7943	A	G	0.7317	0.1248	0.019	4.746e-11	0.00611523	48.8598
IGP65	rs11249231	1	25329752	8089	A	G	0.1008	-0.1504	0.0277	5.437e-08	0.00410055	33.2977
IGP65	rs11847263	14	65775695	8044	T	G	0.6469	0.1943	0.0175	9.676e-29	0.0172469	141.133
IGP65	rs12641551	4	185767941	7897	T	C	0.6901	-0.1933	0.0403	1.581e-06	0.0159819	128.226
IGP65	rs17571554	4	47361257	8000	T	C	0.8784	-0.1176	0.0256	4.31e-06	0.00295441	23.6994
IGP65	rs17630758	22	24136542	8041	A	G	0.1521	0.1724	0.0227	3.391e-14	0.00766617	62.1044
IGP65	rs17745893	2	25642294	8032	T	C	0.885	-0.1311	0.0265	7.522e-07	0.00349846	28.1912
IGP65	rs2064056	21	36595108	8090	T	C	0.2337	0.1188	0.0196	1.325e-09	0.00505499	41.0925
IGP65	rs2578125	4	94881319	7892	T	C	0.9404	0.1682	0.035	1.578e-06	0.00317133	25.1014
IGP65	rs4795400	17	38067020	7978	T	C	0.4697	-0.0948	0.0172	3.424e-08	0.00447702	35.8693
IGP65	rs6583437	7	50350267	7788	A	G	0.3717	0.1634	0.0174	6.364e-21	0.0124708	98.3237
IGP65	rs723300	7	33522723	7895	A	G	0.4506	0.0795	0.017	2.987e-06	0.00312928	24.7769
IGP65	rs7555518	1	25299404	7828	A	T	0.5146	-0.1059	0.017	4.416e-10	0.00560262	44.0932
IGP65	rs8137426	22	39844350	7763	T	G	0.2553	-0.0984	0.0199	7.694e-07	0.00368173	28.6795
IGP65	rs9385856	6	139625074	8089	T	C	0.5741	-0.0933	0.0169	3.422e-08	0.00425685	34.5723
IGP65	rs9580417	13	23227913	3611	A	G	0.2124	0.1612	0.0346	3.15e-06	0.00869401	31.6519
IGP66	rs1037221	2	177401482	7854	A	G	0.9875	-0.4191	0.0909	3.994e-06	0.00433623	34.1964
IGP66	rs10903118	1	25294878	7947	T	C	0.4839	-0.0922	0.0168	4.003e-08	0.00424601	33.8784
IGP66	rs11249231	1	25329752	8089	A	G	0.1008	0.1396	0.0278	4.959e-07	0.00353279	28.671
IGP66	rs12987163	2	231132721	7692	T	C	0.0386	0.215	0.0467	4.224e-06	0.00343082	26.4739
IGP66	rs17630758	22	24136542	8041	A	G	0.152	-0.3084	0.0228	1.197e-41	0.0245187	202.06
IGP66	rs1983106	3	51909030	8001	T	C	0.9825	0.4963	0.1004	7.665e-07	0.00847011	68.3312
IGP66	rs2064056	21	36595108	8090	T	C	0.2339	-0.1404	0.0197	9.721e-13	0.00706448	57.544
IGP66	rs2185378	9	18403788	7664	T	C	0.9961	1.4854	0.3117	1.89e-06	0.0171429	133.64
IGP66	rs3756143	4	37640389	8090	T	C	0.7668	0.0924	0.0197	2.901e-06	0.00305341	24.7716
IGP66	rs3787521	20	61384726	7824	T	C	0.9579	0.1948	0.0424	4.306e-06	0.00306063	24.0137
IGP66	rs3848370	16	4360314	3611	C	G	0.2241	0.1535	0.0335	4.435e-06	0.00819397	29.8164
IGP66	rs4807942	19	1642507	7684	T	C	0.8779	0.1339	0.0271	7.561e-07	0.00384372	29.6414
IGP66	rs5750830	22	39840828	7867	A	C	0.7402	-0.2617	0.0197	4.051e-40	0.0263406	212.773
IGP66	rs6421315	7	50355207	7659	C	G	0.3832	-0.1587	0.0178	4.922e-19	0.0119057	92.2601
IGP66	rs6964421	7	6520676	8090	T	C	0.3283	0.0892	0.0178	5.531e-07	0.00350918	28.4822
IGP66	rs7257072	19	19267990	8090	T	C	0.5149	-0.0943	0.0165	1.12e-08	0.0044423	36.0896
IGP66	rs7350980	17	44110271	6067	A	G	0.2164	0.125	0.0246	3.729e-07	0.0052991	32.3102
IGP66	rs8098881	18	76712276	7726	A	G	0.0111	-0.405	0.0869	3.137e-06	0.00360094	27.9141
IGP66	rs9319617	17	79192446	7750	T	C	0.4993	0.0853	0.0169	4.517e-07	0.00363804	28.2904
IGP66	rs9385856	6	139625074	8089	T	C	0.5744	0.1478	0.017	2.865e-18	0.0106806	87.3063
IGP67	rs10124479	9	33136233	8070	T	G	0.6814	0.1283	0.0181	1.21e-12	0.00714712	58.0781
IGP67	rs11085258	19	19289830	8065	A	G	0.5858	0.0849	0.0169	5.03e-07	0.00349788	28.3024
IGP67	rs17065187	8	560373	7940	A	T	0.9509	-0.1865	0.0395	2.275e-06	0.00324791	25.8659
IGP67	rs1721953	7	109249900	7994	T	C	0.0414	0.2154	0.0448	1.53e-06	0.00368264	29.5404
IGP67	rs17630758	22	24136542	8041	A	G	0.1521	-0.277	0.0229	1.349e-33	0.0197908	162.311
IGP67	rs2047349	15	86529668	4150	T	C	0.0039	-0.7757	0.1698	4.892e-06	0.00467504	19.4831
IGP67	rs2064056	21	36595108	8090	T	C	0.2338	-0.1121	0.0198	1.451e-08	0.00450223	36.5787
IGP67	rs2696561	17	44346393	5715	C	G	0.8108	-0.1395	0.0265	1.409e-07	0.00597054	34.3145
IGP67	rs4807942	19	1642507	7684	T	C	0.8779	0.1329	0.0273	1.079e-06	0.00378652	29.1986
IGP67	rs4821897	22	39835587	7860	A	G	0.2601	0.2927	0.0198	1.589e-49	0.0329753	267.956
IGP67	rs6421315	7	50355207	7659	C	G	0.383	-0.1728	0.0179	5.081e-22	0.0141124	109.606
IGP67	rs6964421	7	6520676	8090	T	C	0.3282	0.1062	0.0179	2.99e-09	0.00497345	40.4263
IGP67	rs735832	1	14704676	3611	T	C	0.1165	-0.1965	0.0415	2.18e-06	0.00794854	28.9161
IGP67	rs9319617	17	79192446	7750	T	C	0.4996	0.0876	0.017	2.522e-07	0.00383688	29.8426
IGP67	rs9385856	6	139625074	8089	T	C	0.5746	0.1424	0.017	6.794e-17	0.00991318	80.9706
IGP67	rs986539	3	51895850	7987	T	C	0.9842	0.484	0.0983	8.429e-07	0.00728553	58.6019
IGP68	rs10903118	1	25294878	7947	T	C	0.4839	-0.0973	0.0168	7.648e-09	0.00472874	37.7483
IGP68	rs11249231	1	25329752	8089	A	G	0.1008	0.1321	0.0279	2.107e-06	0.00316339	25.6635
IGP68	rs11733542	4	37639139	8059	T	C	0.1671	-0.1029	0.0224	4.57e-06	0.00294734	23.8169
IGP68	rs11784523	8	143307103	7951	A	G	0.0875	0.1437	0.0307	2.815e-06	0.0032975	26.2985
IGP68	rs12061026	1	246655056	7684	C	G	0.9773	-0.28	0.0605	3.718e-06	0.00347856	26.8156
IGP68	rs1474398	17	62347330	7784	T	C	0.639	0.0828	0.0178	3.481e-06	0.003163	24.6925
IGP68	rs17630758	22	24136542	8041	A	G	0.1519	-0.2901	0.0229	8.073e-37	0.0216835	178.178
IGP68	rs1983106	3	51909030	8001	T	C	0.9824	0.4658	0.1002	3.357e-06	0.00750291	60.4695
IGP68	rs2064056	21	36595108	8090	T	C	0.2341	-0.1244	0.0197	2.854e-10	0.00554938	45.1338
IGP68	rs2696561	17	44346393	5715	C	G	0.8106	-0.1543	0.0265	5.434e-09	0.00731052	42.0726
IGP68	rs3848370	16	4360314	3611	C	G	0.2241	0.173	0.0334	2.277e-07	0.0104081	37.9578
IGP68	rs4807942	19	1642507	7684	T	C	0.8778	0.1535	0.0271	1.544e-08	0.00505491	39.0291
IGP68	rs5750830	22	39840828	7867	A	C	0.7403	-0.2142	0.0198	2.917e-27	0.017642	141.246
IGP68	rs6421315	7	50355207	7659	C	G	0.3832	-0.1318	0.0179	1.582e-13	0.00821165	63.3972
IGP68	rs6431940	2	8602278	8090	A	G	0.4644	-0.0769	0.0165	3.268e-06	0.00294182	23.8636
IGP68	rs6964421	7	6520676	8090	T	C	0.3285	0.0937	0.0179	1.583e-07	0.00387338	31.4497
IGP68	rs7257072	19	19267990	8090	T	C	0.5151	-0.1104	0.0166	2.579e-11	0.00608852	49.5456
IGP68	rs748509	18	44986377	7750	A	G	0.7057	-0.0876	0.019	3.889e-06	0.00318749	24.7756
IGP68	rs873785	4	925149	8089	T	C	0.623	-0.079	0.0172	4.265e-06	0.00293166	23.778
IGP68	rs9319617	17	79192446	7750	T	C	0.4993	0.1032	0.0169	1.125e-09	0.00532511	41.4798
IGP68	rs9385856	6	139625074	8089	T	C	0.5745	0.142	0.017	6.859e-17	0.00985817	80.5168
IGP69	rs10813951	9	33128021	7943	A	G	0.7317	-0.1768	0.019	1.57e-20	0.0122729	98.6703
IGP69	rs10903118	1	25294878	7947	T	C	0.484	-0.1181	0.0168	2.01e-12	0.00696666	55.7385
IGP69	rs11249231	1	25329752	8089	A	G	0.1008	0.1668	0.0278	1.898e-09	0.00504358	40.9942
IGP69	rs17630758	22	24136542	8041	A	G	0.152	-0.2477	0.0228	1.845e-27	0.0158169	129.196
IGP69	rs1962307	17	45707871	7658	T	C	0.4148	-0.0876	0.0177	6.955e-07	0.00372547	28.6289
IGP69	rs2062572	3	20754875	3611	A	G	0.5588	0.1588	0.0344	3.929e-06	0.0124343	45.4406
IGP69	rs2089673	11	109030401	3611	A	C	0.2987	-0.1572	0.0326	1.435e-06	0.0103532	37.7555
IGP69	rs2618724	4	94888027	8050	A	G	0.936	-0.1645	0.034	1.288e-06	0.00324203	26.1768
IGP69	rs2745851	20	17829280	8087	A	G	0.3767	-0.081	0.0173	2.86e-06	0.00308101	24.9869
IGP69	rs4601413	9	85006877	7958	A	G	0.9619	0.2139	0.0443	1.371e-06	0.00335356	26.7707
IGP69	rs4792795	17	16826016	3611	A	G	0.8845	-0.2006	0.0422	2.017e-06	0.00822189	29.9188
IGP69	rs4872137	8	23322194	8090	T	C	0.4881	-0.0882	0.0167	1.285e-07	0.00388742	31.5641
IGP69	rs6583437	7	50350267	7788	A	G	0.3717	-0.1121	0.0174	1.289e-10	0.0058695	45.9697
IGP69	rs723300	7	33522723	7895	A	G	0.4506	-0.0843	0.0171	8.044e-07	0.00351856	27.8701
IGP69	rs7257072	19	19267990	8090	T	C	0.5148	-0.0801	0.0165	1.241e-06	0.00320519	26.007
IGP69	rs7281587	21	36565278	8090	A	G	0.2476	-0.1208	0.0193	3.871e-10	0.00543705	44.2153
IGP69	rs909674	22	39859169	8090	A	C	0.7338	-0.1637	0.0192	1.741e-17	0.0104692	85.5707
IGP69	rs9385856	6	139625074	8089	T	C	0.5743	0.1127	0.017	2.966e-11	0.00621041	50.5374
IGP6	rs11557466	17	38024626	8034	T	C	0.4734	0.1337	0.0172	7.794e-15	0.00891255	72.2293
IGP6	rs11847263	14	65775695	8044	T	G	0.6467	-0.2631	0.0175	4.912e-51	0.0316314	262.689
IGP6	rs12451413	17	45873184	8090	T	C	0.8041	0.1171	0.021	2.627e-08	0.00432005	35.0921
IGP6	rs12587616	14	65866817	7949	T	G	0.0172	-0.3727	0.0655	1.249e-08	0.00469615	37.4964
IGP6	rs12892517	14	63117032	3611	A	T	0.5771	-0.123	0.0258	1.8e-06	0.00738463	26.8494
IGP6	rs1555926	20	52184944	8090	T	C	0.7894	-0.0985	0.0203	1.17e-06	0.00322595	26.1759
IGP6	rs2760524	1	192530548	8035	A	G	0.185	-0.1102	0.0217	3.738e-07	0.00366204	29.5253
IGP6	rs4012246	3	186778382	8086	T	C	0.5624	0.0796	0.0168	2.223e-06	0.00311874	25.2907
IGP6	rs7432288	3	104652489	7743	T	C	0.1417	-0.1197	0.0257	3.231e-06	0.0034852	27.0733
IGP6	rs7789913	7	50352695	8089	T	C	0.3948	-0.1618	0.017	2.134e-21	0.0125102	102.451
IGP6	rs7812088	7	150919829	8089	A	G	0.1193	-0.198	0.0257	1.303e-14	0.00823813	67.1752
IGP70	rs1037221	2	177401482	7854	A	G	0.9875	-0.4204	0.091	3.872e-06	0.00436317	34.4098
IGP70	rs10903118	1	25294878	7947	T	C	0.484	-0.0925	0.0168	3.61e-08	0.00427374	34.1006
IGP70	rs11249231	1	25329752	8089	A	G	0.1008	0.136	0.0278	9.64e-07	0.00335293	27.2064
IGP70	rs12987163	2	231132721	7692	T	C	0.0386	0.2189	0.0467	2.8e-06	0.00355642	27.4465
IGP70	rs17630758	22	24136542	8041	A	G	0.152	-0.3029	0.0228	2.774e-40	0.023652	194.745
IGP70	rs1983106	3	51909030	8001	T	C	0.9825	0.4913	0.1006	1.04e-06	0.00830031	66.9499
IGP70	rs2064056	21	36595108	8090	T	C	0.2339	-0.1421	0.0197	4.936e-13	0.00723659	58.9562
IGP70	rs2185378	9	18403788	7664	T	C	0.9961	1.5129	0.3126	1.301e-06	0.0177835	138.724
IGP70	rs2618724	4	94888027	8050	A	G	0.936	-0.1548	0.0339	4.869e-06	0.00287096	23.172
IGP70	rs3756143	4	37640389	8090	T	C	0.7668	0.0912	0.0197	3.791e-06	0.00297461	24.1304
IGP70	rs4807942	19	1642507	7684	T	C	0.8779	0.1261	0.0271	3.167e-06	0.00340895	26.2771
IGP70	rs5750830	22	39840828	7867	A	C	0.7401	-0.254	0.0197	6.013e-38	0.0248196	200.174
IGP70	rs6421315	7	50355207	7659	C	G	0.3832	-0.168	0.0178	3.723e-21	0.0133419	103.541
IGP70	rs6964421	7	6520676	8090	T	C	0.3283	0.0872	0.0178	9.654e-07	0.00335358	27.2151
IGP70	rs7257072	19	19267990	8090	T	C	0.5149	-0.0938	0.0165	1.327e-08	0.00439531	35.7062
IGP70	rs7350980	17	44110271	6067	A	G	0.2164	0.121	0.0246	8.244e-07	0.00496538	30.2653
IGP70	rs8098881	18	76712276	7726	A	G	0.011	-0.3998	0.087	4.259e-06	0.0034778	26.9563
IGP70	rs9319617	17	79192446	7750	T	C	0.4994	0.0832	0.0169	8.45e-07	0.00346112	26.9099
IGP70	rs9385856	6	139625074	8089	T	C	0.5744	0.151	0.0169	5.045e-19	0.0111481	91.1709
IGP71	rs1037221	2	177401482	7854	A	G	0.9875	-0.422	0.091	3.509e-06	0.00439645	34.6734
IGP71	rs10903118	1	25294878	7947	T	C	0.484	-0.0923	0.0168	3.77e-08	0.00425528	33.9527
IGP71	rs11249231	1	25329752	8089	A	G	0.1008	0.1374	0.0278	7.367e-07	0.00342232	27.7713
IGP71	rs12987163	2	231132721	7692	T	C	0.0386	0.2201	0.0467	2.486e-06	0.00359552	27.7493
IGP71	rs17630758	22	24136542	8041	A	G	0.152	-0.3039	0.0228	1.642e-40	0.0238084	196.064
IGP71	rs1983106	3	51909030	8001	T	C	0.9825	0.493	0.1005	9.416e-07	0.00835785	67.4179
IGP71	rs2064056	21	36595108	8090	T	C	0.2339	-0.1424	0.0197	4.448e-13	0.00726718	59.2072
IGP71	rs2185378	9	18403788	7664	T	C	0.9961	1.4998	0.3122	1.555e-06	0.0174769	136.29
IGP71	rs2618724	4	94888027	8050	A	G	0.936	-0.1548	0.0339	4.828e-06	0.00287096	23.172
IGP71	rs3756143	4	37640389	8090	T	C	0.7668	0.0923	0.0197	2.893e-06	0.0030468	24.7178
IGP71	rs4807942	19	1642507	7684	T	C	0.8779	0.1268	0.0271	2.775e-06	0.0034469	26.5707
IGP71	rs5750830	22	39840828	7867	A	C	0.7401	-0.2549	0.0197	3.455e-38	0.0249958	201.632
IGP71	rs6421315	7	50355207	7659	C	G	0.3832	-0.1683	0.0178	3.193e-21	0.0133896	103.916
IGP71	rs6964421	7	6520676	8090	T	C	0.3283	0.0876	0.0178	8.648e-07	0.00338442	27.4662
IGP71	rs7257072	19	19267990	8090	T	C	0.515	-0.0941	0.0165	1.198e-08	0.00442342	35.9356
IGP71	rs7350980	17	44110271	6067	A	G	0.2164	0.122	0.0246	6.826e-07	0.00504779	30.7702
IGP71	rs8098881	18	76712276	7726	A	G	0.011	-0.3996	0.0869	4.283e-06	0.00347432	26.9292
IGP71	rs9319617	17	79192446	7750	T	C	0.4994	0.0835	0.0169	7.683e-07	0.00348612	27.1049
IGP71	rs9385856	6	139625074	8089	T	C	0.5744	0.1493	0.0169	1.231e-18	0.0108985	89.1071
IGP72	rs12987163	2	231132721	7692	T	C	0.0386	-0.2217	0.0468	2.159e-06	0.00364798	28.1557
IGP72	rs1609996	1	25301869	8069	T	C	0.4851	0.0811	0.0165	8.825e-07	0.00328568	26.593
IGP72	rs17630758	22	24136542	8041	A	G	0.152	0.2982	0.0228	5.406e-39	0.0229237	188.607
IGP72	rs1983106	3	51909030	8001	T	C	0.9825	-0.4963	0.1005	7.921e-07	0.00847011	68.3312
IGP72	rs2064056	21	36595108	8090	T	C	0.2339	0.14	0.0197	1.142e-12	0.00702428	57.2143
IGP72	rs2696561	17	44346393	5715	C	G	0.8107	0.132	0.0264	5.565e-07	0.00534797	30.7172
IGP72	rs311438	1	25320236	8070	A	G	0.0947	-0.1571	0.0285	3.75e-08	0.0042318	34.2872
IGP72	rs3756143	4	37640389	8090	T	C	0.7668	-0.096	0.0198	1.179e-06	0.00329597	26.746
IGP72	rs3787521	20	61384726	7824	T	C	0.9578	-0.1944	0.0424	4.597e-06	0.00305499	23.9694
IGP72	rs4807942	19	1642507	7684	T	C	0.8779	-0.1289	0.0271	1.955e-06	0.00356202	27.4613
IGP72	rs5750830	22	39840828	7867	A	C	0.7401	0.2539	0.0198	8.722e-38	0.0248	200.012
IGP72	rs6583437	7	50350267	7788	A	G	0.3716	0.1673	0.0174	7.945e-22	0.0130718	103.125
IGP72	rs6964421	7	6520676	8090	T	C	0.3283	-0.0877	0.0178	8.725e-07	0.00339215	27.5291
IGP72	rs7121444	11	12626621	8088	A	C	0.4284	-0.0773	0.0167	3.724e-06	0.00292638	23.7322
IGP72	rs7257072	19	19267990	8090	T	C	0.515	0.0973	0.0165	3.929e-09	0.00472938	38.433
IGP72	rs748509	18	44986377	7750	A	G	0.7059	0.0878	0.0189	3.555e-06	0.00320079	24.8794
IGP72	rs9319617	17	79192446	7750	T	C	0.4994	-0.0848	0.0169	5.284e-07	0.00359551	27.9586
IGP72	rs9385856	6	139625074	8089	T	C	0.5745	-0.1424	0.017	4.923e-17	0.00991379	80.9756
IGP73	rs10076934	5	154968621	8031	A	C	0.373	0.0807	0.0174	3.501e-06	0.00304617	24.5324
IGP73	rs10457104	6	96484659	7961	T	C	0.5499	-0.084	0.0167	4.735e-07	0.00349286	27.8971
IGP73	rs10853870	19	54730202	3611	T	C	0.3888	0.1478	0.0319	3.629e-06	0.0103822	37.8624
IGP73	rs12886168	14	65809286	8023	A	C	0.5866	-0.0897	0.017	1.415e-07	0.00390236	31.4235
IGP73	rs13101136	3	151347500	7769	A	C	0.8375	-0.1128	0.0245	4.125e-06	0.00346327	26.9927
IGP73	rs17776120	3	186732679	3611	A	C	0.3772	0.1671	0.0261	1.585e-10	0.0131191	47.9761
IGP73	rs2010946	10	122067179	7754	A	T	0.5923	0.0818	0.0174	2.787e-06	0.00323161	25.1327
IGP73	rs2190347	7	40987875	8000	T	C	0.5107	0.0757	0.0165	4.833e-06	0.00286393	22.9715
IGP73	rs2271196	4	175140061	7840	T	C	0.9827	0.3724	0.075	6.833e-07	0.00471538	37.1342
IGP73	rs3795464	1	246940179	7960	A	G	0.3833	-0.0986	0.0172	1.006e-08	0.00459618	36.7453
IGP73	rs4735900	8	607161	8059	T	C	0.4597	0.0776	0.0166	3.009e-06	0.00299132	24.1734
IGP73	rs494003	11	65542298	7915	A	G	0.1749	0.1095	0.022	6.24e-07	0.00346063	27.479
IGP73	rs7789913	7	50352695	8089	T	C	0.3947	-0.1206	0.017	1.296e-12	0.00694964	56.5951
IGP73	rs874232	19	5843609	8090	T	C	0.5645	0.1141	0.0166	7.232e-12	0.00640108	52.1055
IGP74	rs10813951	9	33128021	7943	A	G	0.7317	-0.1753	0.019	3.023e-20	0.0120656	96.9828
IGP74	rs10903118	1	25294878	7947	T	C	0.4841	-0.1212	0.0168	5.142e-13	0.00733729	58.7257
IGP74	rs11126114	2	25807106	8090	T	C	0.8754	0.1189	0.0253	2.543e-06	0.00308403	25.0208
IGP74	rs11249231	1	25329752	8089	A	G	0.1008	0.169	0.0278	1.136e-09	0.0051775	42.0884
IGP74	rs12641551	4	185767941	7897	T	C	0.6901	0.1853	0.0401	3.79e-06	0.0146864	117.677
IGP74	rs17630758	22	24136542	8041	A	G	0.152	-0.2443	0.0228	8.529e-27	0.0153857	125.618
IGP74	rs1962307	17	45707871	7658	T	C	0.4148	-0.0823	0.0176	3.077e-06	0.00328831	25.2584
IGP74	rs2062572	3	20754875	3611	A	G	0.5588	0.1585	0.0344	4.196e-06	0.0123874	45.2669
IGP74	rs2618724	4	94888027	8050	A	G	0.936	-0.177	0.034	1.875e-07	0.00375346	30.3217
IGP74	rs3753960	1	201059084	7955	A	G	0.1057	-0.1324	0.0283	2.99e-06	0.00331409	26.4446
IGP74	rs4601413	9	85006877	7958	A	G	0.9619	0.2032	0.0443	4.394e-06	0.00302644	24.1515
IGP74	rs4792795	17	16826016	3611	A	G	0.8845	-0.2063	0.0422	1.043e-06	0.00869577	31.6583
IGP74	rs4872137	8	23322194	8090	T	C	0.488	-0.0867	0.0167	2.063e-07	0.00375628	30.4953
IGP74	rs6430492	2	134841002	8082	A	G	0.1761	0.1018	0.0219	3.222e-06	0.00300718	24.3713
IGP74	rs6583437	7	50350267	7788	A	G	0.3717	-0.1263	0.0174	4.287e-13	0.00745069	58.4465
IGP74	rs723300	7	33522723	7895	A	G	0.4506	-0.0891	0.0171	1.828e-07	0.00393066	31.1471
IGP74	rs7257072	19	19267990	8090	T	C	0.5148	-0.0807	0.0165	1.031e-06	0.00325339	26.3993
IGP74	rs7281587	21	36565278	8090	A	G	0.2475	-0.1267	0.0193	5.129e-11	0.0059795	48.6531
IGP74	rs909674	22	39859169	8090	A	C	0.7338	-0.1573	0.0192	2.755e-16	0.00966659	78.9465
IGP74	rs9385856	6	139625074	8089	T	C	0.5742	0.117	0.0169	4.997e-12	0.00669377	54.4973
IGP75	rs10813951	9	33128021	7943	A	G	0.7317	-0.1759	0.019	2.26e-20	0.0121483	97.656
IGP75	rs10903118	1	25294878	7947	T	C	0.4841	-0.121	0.0168	5.473e-13	0.0073131	58.5306
IGP75	rs11126114	2	25807106	8090	T	C	0.8754	0.1195	0.0253	2.254e-06	0.00311523	25.2747
IGP75	rs11249231	1	25329752	8089	A	G	0.1008	0.1699	0.0278	9.242e-10	0.00523279	42.5402
IGP75	rs12641551	4	185767941	7897	T	C	0.6901	0.1862	0.0401	3.357e-06	0.0148294	118.84
IGP75	rs17630758	22	24136542	8041	A	G	0.152	-0.2457	0.0228	4.238e-27	0.0155625	127.085
IGP75	rs1962307	17	45707871	7658	T	C	0.4148	-0.082	0.0176	3.394e-06	0.00326438	25.0739
IGP75	rs2062572	3	20754875	3611	A	G	0.5588	0.1575	0.0344	4.828e-06	0.0122316	44.6905
IGP75	rs2618724	4	94888027	8050	A	G	0.936	-0.1759	0.034	2.234e-07	0.00370696	29.9446
IGP75	rs3753960	1	201059084	7955	A	G	0.1057	-0.1322	0.0283	3.066e-06	0.00330408	26.3645
IGP75	rs4601413	9	85006877	7958	A	G	0.9619	0.2023	0.0443	4.854e-06	0.00299969	23.9374
IGP75	rs4792795	17	16826016	3611	A	G	0.8845	-0.2046	0.0422	1.263e-06	0.00855305	31.1343
IGP75	rs4872137	8	23322194	8090	T	C	0.488	-0.086	0.0167	2.608e-07	0.00369587	30.0031
IGP75	rs6430492	2	134841002	8082	A	G	0.1761	0.1015	0.0219	3.462e-06	0.00298948	24.2274
IGP75	rs6583437	7	50350267	7788	A	G	0.3717	-0.1272	0.0174	2.977e-13	0.00755725	59.2888
IGP75	rs723300	7	33522723	7895	A	G	0.4506	-0.0887	0.0171	2.066e-07	0.00389545	30.867
IGP75	rs7257072	19	19267990	8090	T	C	0.5148	-0.0806	0.0165	1.072e-06	0.00324533	26.3337
IGP75	rs7281587	21	36565278	8090	A	G	0.2476	-0.1271	0.0193	4.394e-11	0.00601895	48.976
IGP75	rs909674	22	39859169	8090	A	C	0.7338	-0.1583	0.0192	1.775e-16	0.00978988	79.9634
IGP75	rs9385856	6	139625074	8089	T	C	0.5743	0.1164	0.0169	6.473e-12	0.00662489	53.9328
IGP76	rs10813951	9	33128021	7943	A	G	0.7317	0.1808	0.019	1.803e-21	0.0128345	103.244
IGP76	rs10903118	1	25294878	7947	T	C	0.4841	0.1149	0.0168	6.968e-12	0.00659433	52.7397
IGP76	rs11249231	1	25329752	8089	A	G	0.1008	-0.1714	0.0277	6.258e-10	0.0053256	43.2987
IGP76	rs11655490	17	71113564	3611	A	G	0.1889	-0.1572	0.0341	3.971e-06	0.00757254	27.5378
IGP76	rs12190015	6	143182742	8058	A	G	0.5375	0.0831	0.0168	7.088e-07	0.00343338	27.7546
IGP76	rs12641551	4	185767941	7897	T	C	0.6901	-0.1853	0.0401	3.85e-06	0.0146864	117.677
IGP76	rs17630758	22	24136542	8041	A	G	0.152	0.2365	0.0228	2.806e-25	0.0144189	117.609
IGP76	rs17745893	2	25642294	8032	T	C	0.885	-0.123	0.0265	3.488e-06	0.00307951	24.8048
IGP76	rs2618724	4	94888027	8050	A	G	0.9359	0.1656	0.0339	1.04e-06	0.00329032	26.5679
IGP76	rs2834929	21	36775722	7838	T	C	0.4259	-0.0794	0.0169	2.497e-06	0.00308295	24.2327
IGP76	rs3753960	1	201059084	7955	A	G	0.1057	0.1316	0.0283	3.315e-06	0.00327416	26.1249
IGP76	rs4872137	8	23322194	8090	T	C	0.488	0.0797	0.0167	1.772e-06	0.00317422	25.7548
IGP76	rs6430492	2	134841002	8082	A	G	0.1761	-0.1018	0.0218	3.1e-06	0.00300718	24.3713
IGP76	rs6583437	7	50350267	7788	A	G	0.3717	0.1433	0.0174	1.901e-16	0.0095914	75.4018
IGP76	rs723300	7	33522723	7895	A	G	0.4506	0.0885	0.0171	2.099e-07	0.0038779	30.7274
IGP76	rs7257072	19	19267990	8090	T	C	0.5147	0.0783	0.0165	2.099e-06	0.0030628	24.848
IGP76	rs7281587	21	36565278	8090	A	G	0.2475	0.1259	0.0193	6.366e-11	0.00590423	48.037
IGP76	rs7593915	2	221537389	8033	T	C	0.6261	-0.0868	0.0174	6.309e-07	0.00352751	28.4297
IGP76	rs8137426	22	39844350	7763	T	G	0.2553	-0.1556	0.0199	5.791e-15	0.00920622	72.1134
IGP76	rs9385856	6	139625074	8089	T	C	0.5742	-0.1015	0.0169	1.967e-09	0.00503768	40.946
IGP77	rs10096810	8	103545436	8090	A	G	0.6274	-0.1099	0.017	9.523e-11	0.00564693	45.9318
IGP77	rs10813951	9	33128021	7943	A	G	0.7316	-0.1063	0.019	2.075e-08	0.00443765	35.3964
IGP77	rs11194147	10	110286149	7917	T	C	0.0886	-0.1605	0.0347	3.763e-06	0.00416028	33.0662
IGP77	rs11858488	15	61817932	3611	T	C	0.7494	0.1357	0.0296	4.639e-06	0.00691647	25.1354
IGP77	rs12190015	6	143182742	8058	A	G	0.5371	-0.0784	0.0168	2.857e-06	0.00305636	24.6975
IGP77	rs12665262	6	148893133	3611	A	C	0.2176	0.1454	0.0305	1.937e-06	0.00719858	26.168
IGP77	rs12986368	19	5830922	7717	T	C	0.3707	0.122	0.0176	4.407e-12	0.00694432	53.9501
IGP77	rs158120	14	77616002	8090	T	C	0.3902	0.0801	0.017	2.641e-06	0.0030533	24.7707
IGP77	rs279788	1	16782995	8089	T	C	0.5841	0.0781	0.0168	3.287e-06	0.00296352	24.0372
IGP77	rs2804132	10	7040925	7989	T	G	0.7869	0.0988	0.0204	1.278e-06	0.00327376	26.2334
IGP77	rs294310	3	31060916	3611	T	C	0.0623	-0.3613	0.0778	3.371e-06	0.0152517	55.8958
IGP77	rs4902393	14	65839514	7833	C	G	0.593	-0.132	0.0174	2.831e-14	0.0084106	66.4221
IGP77	rs6583437	7	50350267	7788	A	G	0.3717	-0.117	0.0174	1.91e-11	0.00639383	50.1027
IGP77	rs7333644	13	86588996	7911	T	C	0.0359	0.2574	0.0562	4.644e-06	0.00458631	36.4403
IGP77	rs7533778	1	208415871	3611	T	C	0.0778	0.2484	0.0532	3.038e-06	0.00885397	32.2394
IGP77	rs7734553	5	95523492	3611	C	G	0.0757	0.2166	0.0463	2.851e-06	0.00656532	23.8508
IGP7	rs10516987	4	96831739	8089	T	G	0.2306	-0.0915	0.0198	3.899e-06	0.00297087	24.097
IGP7	rs11847263	14	65775695	8044	T	G	0.6469	0.0925	0.0175	1.29e-07	0.00390884	31.5583
IGP7	rs12078910	1	76783783	3611	A	C	0.7481	-0.1541	0.0334	3.909e-06	0.00895	32.5923
IGP7	rs12681826	8	957243	3611	A	C	0.0373	0.3498	0.073	1.647e-06	0.00878758	31.9955
IGP7	rs17066012	13	76868428	7806	T	C	0.7656	-0.0932	0.0204	4.628e-06	0.00311761	24.4059
IGP7	rs17101687	10	85062780	3611	A	G	0.1261	0.1825	0.0385	2.079e-06	0.00734062	26.6882
IGP7	rs17303508	1	61362132	8054	T	C	0.6115	-0.0942	0.0171	3.53e-08	0.00421618	34.0924
IGP7	rs1751848	4	2804476	8090	A	G	0.5146	-0.0856	0.0166	2.622e-07	0.00366056	29.7154
IGP7	rs1915948	3	152222143	7709	T	C	0.7026	0.0862	0.0189	4.906e-06	0.00310523	24.0065
IGP7	rs2063112	1	25303905	7850	A	G	0.5087	-0.088	0.0168	1.724e-07	0.00387083	30.4963
IGP7	rs2212421	11	87396737	7772	A	C	0.9883	-0.4854	0.1001	1.233e-06	0.00544884	42.5695
IGP7	rs2534669	6	31466860	7785	A	G	0.137	-0.1585	0.025	2.236e-10	0.00594046	46.5109
IGP7	rs2834838	21	36575348	7900	A	G	0.9169	-0.1682	0.0308	4.592e-08	0.00431127	34.1978
IGP7	rs4074453	14	105998544	8089	T	C	0.7583	0.1328	0.0193	5.896e-12	0.00646463	52.6197
IGP7	rs6433572	2	177056611	3611	A	T	0.4497	-0.1197	0.0254	2.559e-06	0.00709154	25.7762
IGP7	rs7011412	8	142171727	7788	T	C	0.2932	0.0945	0.0189	5.464e-07	0.0037013	28.9254
IGP7	rs7470845	9	93490840	8056	A	G	0.217	-0.0929	0.0203	4.725e-06	0.0029328	23.6903
IGP7	rs7865745	9	33140976	8053	A	G	0.3182	0.1032	0.018	9.034e-09	0.00462111	37.3773
IGP7	rs8069265	17	79159425	7979	T	C	0.5556	-0.091	0.0168	6.239e-08	0.0040893	32.7543
IGP8	rs10813950	9	33127640	8077	A	G	0.3186	0.1202	0.0181	2.845e-11	0.00627317	50.9756
IGP8	rs12045770	1	162819757	3611	T	C	0.1292	0.1926	0.0387	6.473e-07	0.00834687	30.3774
IGP8	rs12190015	6	143182742	8058	A	G	0.5374	-0.0816	0.0169	1.414e-06	0.00331065	26.7592
IGP8	rs1342420	20	6138415	3611	T	C	0.3824	0.1235	0.0259	1.804e-06	0.00720426	26.1888
IGP8	rs1460459	13	72514067	3611	T	C	0.083	0.2296	0.0487	2.403e-06	0.00802456	29.1949
IGP8	rs1602692	9	105485687	3611	A	G	0.7274	-0.1462	0.0289	4.287e-07	0.00847664	30.8537
IGP8	rs2395488	6	31445909	8090	A	G	0.651	0.1161	0.0189	7.629e-10	0.00612493	49.8437
IGP8	rs2725391	17	79192430	8090	T	C	0.46	-0.0777	0.0168	3.755e-06	0.00299933	24.3315
IGP8	rs344580	19	6609390	8090	A	G	0.7906	-0.0993	0.0209	2.014e-06	0.00326484	26.4925
IGP8	rs4074453	14	105998544	8089	T	C	0.7583	-0.2151	0.0194	1.521e-28	0.0169601	139.523
IGP8	rs4570937	18	36384024	7766	A	G	0.7956	-0.1	0.0216	3.787e-06	0.00325241	25.3341
IGP8	rs6832151	4	40303633	8083	T	G	0.7206	0.0959	0.0185	2.22e-07	0.00370329	30.0375
IGP8	rs7621161	3	186727170	7656	A	C	0.2842	0.152	0.0187	3.886e-16	0.00940011	72.6312
IGP9	rs11733542	4	37639139	8059	T	C	0.1671	-0.109	0.0225	1.244e-06	0.00330714	26.734
IGP9	rs13279812	8	72879677	3611	C	G	0.8919	0.2547	0.0535	1.92e-06	0.0125092	45.7176
IGP9	rs17630758	22	24136542	8041	A	G	0.152	-0.2953	0.0229	5.226e-38	0.02248	184.873
IGP9	rs2064056	21	36595108	8090	T	C	0.2338	-0.0995	0.0198	4.727e-07	0.00354701	28.7904
IGP9	rs2745851	20	17829280	8087	A	G	0.3768	-0.0862	0.0174	7.14e-07	0.00348966	28.3127
IGP9	rs372151	1	25402880	7879	A	T	0.5046	-0.0828	0.0169	9.308e-07	0.00342763	27.0923
IGP9	rs3848370	16	4360314	3611	C	G	0.224	0.1831	0.0336	4.931e-08	0.0116551	42.5593
IGP9	rs4274823	4	154132248	3611	T	C	0.6036	0.1235	0.0263	2.674e-06	0.00729872	26.5348
IGP9	rs4561508	17	16848750	8002	T	C	0.1052	0.1631	0.028	5.702e-09	0.00500818	40.2671
IGP9	rs4807942	19	1642507	7684	T	C	0.8779	0.1278	0.0272	2.667e-06	0.00350149	26.9929
IGP9	rs4821897	22	39835587	7860	A	G	0.2598	0.2151	0.0198	1.473e-27	0.017795	142.367
IGP9	rs6570330	6	139632859	8090	A	G	0.427	-0.1401	0.0172	4.352e-16	0.00960481	78.4371
IGP9	rs7257072	19	19267990	8090	T	C	0.515	-0.1224	0.0166	1.592e-13	0.00748414	60.9882
IGP9	rs7702424	5	103219668	5793	T	C	0.7889	-0.1102	0.0241	4.641e-06	0.00404486	23.5189
IGP9	rs7789913	7	50352695	8089	T	C	0.3947	-0.1311	0.0171	1.89e-14	0.00821246	66.9641
IGP9	rs8080583	17	44162597	6063	A	C	0.2157	0.1437	0.0247	6.264e-09	0.00698676	42.6447
IGP9	rs9640023	7	6545335	7736	A	G	0.2206	-0.1169	0.0205	1.207e-08	0.00469921	36.5153

## Sheet: Table S3
Table S3. The characteristics of immune cells data
Phenotype	SNP	Chr	Pos	Samplesize	EA	RA	EAF	Beta	SE	P	R2	F statistics
Unswitched memory B cell %lymphocyte || id:ebi-a-GCST90001432	rs73192651	13	50212885	3656	T	C	0.02	0.5455	0.08807	6.53597e-10	0.0116648	43.1261
Unswitched memory B cell %lymphocyte || id:ebi-a-GCST90001432	rs12874404	13	108993494	3656	G	A	0.3256	0.1827	0.02625	4.02346e-12	0.0146592	54.3615
Unswitched memory B cell %lymphocyte || id:ebi-a-GCST90001432	rs77762131	14	96205838	3656	C	G	0.045	0.3287	0.05701	8.74903e-09	0.00928636	34.2504
Unswitched memory B cell %lymphocyte || id:ebi-a-GCST90001432	rs6032660	20	44730245	3656	A	G	0.6359	-0.1525	0.02629	7.19797e-09	0.0107691	39.7787
CD62L- monocyte %monocyte || id:ebi-a-GCST90001451	rs4987360	1	169664867	3042	G	A	0.2763	0.3359	0.02969	4.36918e-29	0.0451221	143.653
CD62L- monocyte %monocyte || id:ebi-a-GCST90001451	rs9859349	3	31661754	3042	A	G	0.1205	0.227	0.04151	4.89204e-08	0.0109221	33.5697
CD62L- monocyte %monocyte || id:ebi-a-GCST90001451	rs7139370	13	109976273	3042	T	C	0.0676	0.2947	0.0539	4.96295e-08	0.0109481	33.6507
CD62L- monocyte %monocyte || id:ebi-a-GCST90001451	rs45487297	14	30153119	3042	A	T	0.0135	0.6623	0.1201	3.74498e-08	0.0116834	35.9375
CD62L- Dendritic Cell Absolute Count || id:ebi-a-GCST90001462	rs191217950	1	160940671	3387	A	G	0.0096	0.7543	0.1293	5.90405e-09	0.0108193	37.024
CD62L- Dendritic Cell Absolute Count || id:ebi-a-GCST90001462	rs71632979	1	161526397	3387	G	A	0.2449	0.7524	0.02735	1.40281e-150	0.209373	896.412
CD62L- Dendritic Cell Absolute Count || id:ebi-a-GCST90001462	rs71639910	1	161937774	3387	A	G	0.0686	0.3586	0.05081	2.04692e-12	0.0164328	56.5543
CD62L- Dendritic Cell Absolute Count || id:ebi-a-GCST90001462	rs115805162	1	161410253	3387	T	C	0.2083	-0.2709	0.03229	7.20112e-17	0.0242046	83.9649
CD62L- Dendritic Cell %Dendritic Cell || id:ebi-a-GCST90001463	rs75072970	1	161058351	3410	C	T	0.0531	0.3832	0.05865	7.35699e-11	0.0147666	51.0787
CD62L- Dendritic Cell %Dendritic Cell || id:ebi-a-GCST90001463	rs56199187	1	161520931	3410	T	C	0.2441	0.7548	0.02809	2.11349e-144	0.210245	907.263
CD62L- Dendritic Cell %Dendritic Cell || id:ebi-a-GCST90001463	rs6537835	1	115108914	3410	A	G	0.8488	-0.2072	0.03711	2.54302e-08	0.0110196	37.9733
CD62L- Dendritic Cell %Dendritic Cell || id:ebi-a-GCST90001463	rs10918342	1	161950451	3410	A	G	0.7191	-0.1766	0.02885	1.044e-09	0.0125995	43.4869
CD86+ myeloid Dendritic Cell Absolute Count || id:ebi-a-GCST90001464	rs191217950	1	160940671	3387	A	G	0.0096	0.7582	0.1312	8.13093e-09	0.0109315	37.4121
CD86+ myeloid Dendritic Cell Absolute Count || id:ebi-a-GCST90001464	rs115805162	1	161410253	3387	T	C	0.2083	-0.2673	0.03328	1.29211e-15	0.0235656	81.6946
CD86+ myeloid Dendritic Cell Absolute Count || id:ebi-a-GCST90001464	rs71639910	1	161937774	3387	A	G	0.0686	0.3667	0.05205	2.25476e-12	0.0171835	59.1832
CD86+ myeloid Dendritic Cell Absolute Count || id:ebi-a-GCST90001464	rs71632979	1	161526397	3387	G	A	0.2449	0.8088	0.02785	9.7051e-166	0.241939	1080.34
CD62L- myeloid Dendritic Cell Absolute Count || id:ebi-a-GCST90001468	rs115805162	1	161410253	3387	T	C	0.2083	-0.2833	0.03326	2.42605e-17	0.0264712	92.0413
CD62L- myeloid Dendritic Cell Absolute Count || id:ebi-a-GCST90001468	rs71632979	1	161526397	3387	G	A	0.2449	0.8094	0.02787	9.84011e-166	0.242298	1082.45
CD62L- myeloid Dendritic Cell Absolute Count || id:ebi-a-GCST90001468	rs116159922	1	160977389	3387	A	G	0.0094	0.8211	0.1303	3.33603e-10	0.0125559	43.0422
CD62L- myeloid Dendritic Cell Absolute Count || id:ebi-a-GCST90001468	rs148765873	1	161221713	3387	C	T	0.0438	-0.3791	0.06661	1.36101e-08	0.0120382	41.2457
CD62L- myeloid Dendritic Cell Absolute Count || id:ebi-a-GCST90001468	rs71639910	1	161937774	3387	A	G	0.0686	0.401	0.05202	1.66303e-14	0.0205485	71.0158
CD62L- myeloid Dendritic Cell %Dendritic Cell || id:ebi-a-GCST90001469	rs191217950	1	160940671	3410	A	G	0.0095	0.8012	0.1303	8.70903e-10	0.0120806	41.6743
CD62L- myeloid Dendritic Cell %Dendritic Cell || id:ebi-a-GCST90001469	rs3933769	1	161559327	3410	G	A	0.6129	-0.1594	0.0279	1.20301e-08	0.0120564	41.5898
CD62L- myeloid Dendritic Cell %Dendritic Cell || id:ebi-a-GCST90001469	rs148765873	1	161221713	3410	C	T	0.0437	-0.3975	0.06549	1.42801e-09	0.0132063	45.6093
CD62L- myeloid Dendritic Cell %Dendritic Cell || id:ebi-a-GCST90001469	rs115805162	1	161410253	3410	T	C	0.2084	-0.2838	0.03272	6.29796e-18	0.0265741	93.0368
CD62L- myeloid Dendritic Cell %Dendritic Cell || id:ebi-a-GCST90001469	rs71632979	1	161526397	3410	G	A	0.2447	0.8232	0.02725	8.531e-178	0.250492	1138.98
CD62L- myeloid Dendritic Cell %Dendritic Cell || id:ebi-a-GCST90001469	rs71639910	1	161937774	3410	A	G	0.0688	0.4169	0.05126	5.85868e-16	0.0222703	77.6258
CD62L- CD86+ myeloid Dendritic Cell Absolute Count || id:ebi-a-GCST90001472	rs191217950	1	160940671	3387	A	G	0.0096	0.7724	0.1306	3.62301e-09	0.0113448	38.8428
CD62L- CD86+ myeloid Dendritic Cell Absolute Count || id:ebi-a-GCST90001472	rs71632979	1	161526397	3387	G	A	0.2449	0.9207	0.02691	1e-200	0.313516	1545.92
CD62L- CD86+ myeloid Dendritic Cell Absolute Count || id:ebi-a-GCST90001472	rs115805162	1	161410253	3387	T	C	0.2083	-0.3094	0.03328	2.47116e-20	0.0315733	110.36
CD62L- CD86+ myeloid Dendritic Cell Absolute Count || id:ebi-a-GCST90001472	rs3933769	1	161559327	3387	G	A	0.6134	-0.1927	0.0283	1.14789e-11	0.0176116	60.684
CD62L- CD86+ myeloid Dendritic Cell Absolute Count || id:ebi-a-GCST90001472	rs71639910	1	161937774	3387	A	G	0.0686	0.425	0.05195	3.95913e-16	0.0230817	79.9777
CD62L- CD86+ myeloid Dendritic Cell %Dendritic Cell || id:ebi-a-GCST90001473	rs143140559	1	160972255	3410	T	C	0.0094	0.71	0.1289	3.879e-08	0.009388	32.2975
CD62L- CD86+ myeloid Dendritic Cell %Dendritic Cell || id:ebi-a-GCST90001473	rs115805162	1	161410253	3410	T	C	0.2084	-0.3069	0.03321	4.1783e-20	0.0310762	109.304
CD62L- CD86+ myeloid Dendritic Cell %Dendritic Cell || id:ebi-a-GCST90001473	rs71639910	1	161937774	3410	A	G	0.0688	0.4245	0.05172	3.15864e-16	0.0230896	80.5493
CD62L- CD86+ myeloid Dendritic Cell %Dendritic Cell || id:ebi-a-GCST90001473	rs71632979	1	161526397	3410	G	A	0.2447	0.929	0.0268	1e-200	0.319018	1596.54
CD62L- CD86+ myeloid Dendritic Cell %Dendritic Cell || id:ebi-a-GCST90001473	rs3933769	1	161559327	3410	G	A	0.6129	-0.2076	0.02811	1.88799e-13	0.0204502	71.1493
HLA DR++ monocyte %monocyte || id:ebi-a-GCST90001475	rs9271768	6	32594188	3595	G	A	0.4356	-0.2475	0.03213	1.68384e-14	0.03012	111.582
HLA DR++ monocyte %monocyte || id:ebi-a-GCST90001475	rs9296042	6	32736005	3595	T	C	0.5013	-0.1923	0.02928	5.86138e-11	0.0184895	67.6843
HLA DR++ monocyte %monocyte || id:ebi-a-GCST90001475	rs9271281	6	32581059	3595	T	C	0.5808	-0.3029	0.03046	5.37155e-23	0.0446762	168.029
HLA DR++ monocyte %monocyte || id:ebi-a-GCST90001475	rs62395272	6	31394424	3595	T	C	0.2819	-0.2295	0.03657	3.90598e-10	0.0213243	78.2877
Resting CD4 regulatory T cell Absolute Count || id:ebi-a-GCST90001480	rs17583875	1	197924770	3405	A	G	0.0029	1.651	0.2111	6.94225e-15	0.0157638	54.5034
Resting CD4 regulatory T cell Absolute Count || id:ebi-a-GCST90001480	rs408686	2	39177320	3405	A	C	0.814	-0.2089	0.03078	1.33291e-11	0.0132143	45.5705
Resting CD4 regulatory T cell Absolute Count || id:ebi-a-GCST90001480	rs6751481	2	38897810	3405	C	T	0.4699	0.2177	0.02348	3.10099e-20	0.0236108	82.2904
Resting CD4 regulatory T cell Absolute Count || id:ebi-a-GCST90001480	rs75958070	11	79203049	3405	C	G	0.1217	-0.2006	0.03612	3.01801e-08	0.00860251	29.5284
Resting CD4 regulatory T cell %CD4 regulatory T cell || id:ebi-a-GCST90001481	rs147071297	1	191648600	3437	A	G	0.0039	1.292	0.1788	6.13762e-13	0.0129695	45.1355
Resting CD4 regulatory T cell %CD4 regulatory T cell || id:ebi-a-GCST90001481	rs60220946	1	193505625	3437	T	C	0.0212	0.4297	0.07742	3.079e-08	0.00766285	26.5252
Resting CD4 regulatory T cell %CD4 regulatory T cell || id:ebi-a-GCST90001481	rs12133465	1	195430336	3437	G	A	0.0096	0.7179	0.1158	6.33097e-10	0.00980031	33.9972
Resting CD4 regulatory T cell %CD4 regulatory T cell || id:ebi-a-GCST90001481	rs17583875	1	197924770	3437	A	G	0.0029	2.714	0.2018	3.21514e-40	0.0425977	152.834
Resting CD4 regulatory T cell %CD4 regulatory T cell || id:ebi-a-GCST90001481	rs138915779	1	190079170	3437	A	C	0.0035	1.793	0.2061	4.92833e-18	0.0224252	78.7975
Resting CD4 regulatory T cell %CD4 regulatory T cell || id:ebi-a-GCST90001481	rs7530076	1	195825276	3437	A	G	0.9748	-0.463	0.07456	5.95498e-10	0.0105319	36.5623
Resting CD4 regulatory T cell %CD4 regulatory T cell || id:ebi-a-GCST90001481	rs187089343	1	182091538	3437	C	A	0.0047	0.9806	0.1707	1.00399e-08	0.00899634	31.1829
Resting CD4 regulatory T cell %CD4 regulatory T cell || id:ebi-a-GCST90001481	rs17607399	2	41884212	3437	T	C	0.1084	0.209	0.03723	2.14102e-08	0.00844349	29.2504
Resting CD4 regulatory T cell %CD4 regulatory T cell || id:ebi-a-GCST90001481	rs6751481	2	38897810	3437	C	T	0.4709	0.2946	0.02252	3.39782e-38	0.0432476	155.271
Resting CD4 regulatory T cell %CD4 regulatory T cell || id:ebi-a-GCST90001481	rs413431	2	39176695	3437	G	A	0.8154	-0.2777	0.02969	1.46791e-20	0.0232158	81.6417
Resting CD4 regulatory T cell %CD4+ T cell || id:ebi-a-GCST90001482	rs17583875	1	197924770	3437	A	G	0.0029	2.309	0.2094	8.26228e-28	0.0308329	109.28
Resting CD4 regulatory T cell %CD4+ T cell || id:ebi-a-GCST90001482	rs138915779	1	190079170	3437	A	C	0.0035	1.439	0.2131	1.72108e-11	0.0144443	50.3434
Resting CD4 regulatory T cell %CD4+ T cell || id:ebi-a-GCST90001482	rs147071297	1	191648600	3437	A	G	0.0039	1.123	0.1849	1.40001e-09	0.00979844	33.9907
Resting CD4 regulatory T cell %CD4+ T cell || id:ebi-a-GCST90001482	rs6751481	2	38897810	3437	C	T	0.4709	0.2762	0.0232	4.7841e-32	0.038014	135.738
Resting CD4 regulatory T cell %CD4+ T cell || id:ebi-a-GCST90001482	rs408686	2	39177320	3437	A	C	0.8142	-0.2655	0.03044	4.21988e-18	0.0213273	74.8557
CD39+ resting CD4 regulatory T cell Absolute Count || id:ebi-a-GCST90001483	rs146899923	1	195919849	3405	C	T	0.009	0.8565	0.1368	4.292e-10	0.0130858	45.1215
CD39+ resting CD4 regulatory T cell Absolute Count || id:ebi-a-GCST90001483	rs17583875	1	197924770	3405	A	G	0.0029	2.134	0.2233	2.16721e-21	0.0263363	92.0468
CD39+ resting CD4 regulatory T cell Absolute Count || id:ebi-a-GCST90001483	rs11890666	2	38745822	3405	A	G	0.2875	-0.1566	0.02815	2.88403e-08	0.010047	34.5369
CD39+ resting CD4 regulatory T cell Absolute Count || id:ebi-a-GCST90001483	rs12712610	2	38897249	3405	G	A	0.2972	0.1912	0.02749	4.16486e-12	0.0152717	52.7754
CD39+ resting CD4 regulatory T cell Absolute Count || id:ebi-a-GCST90001483	rs4918971	10	97569998	3405	G	C	0.4264	0.8068	0.02149	1e-200	0.318411	1589.75
CD39+ resting CD4 regulatory T cell Absolute Count || id:ebi-a-GCST90001483	rs11188245	10	96999046	3405	A	G	0.3844	0.1845	0.02607	1.77296e-12	0.0161103	55.7212
CD39+ resting CD4 regulatory T cell Absolute Count || id:ebi-a-GCST90001483	rs72809757	10	97285715	3405	G	A	0.0586	0.4827	0.05321	1.9391e-19	0.0257073	89.7902
CD39+ resting CD4 regulatory T cell Absolute Count || id:ebi-a-GCST90001483	rs1923692	10	98173715	3405	G	T	0.9457	-0.5138	0.05359	1.66303e-21	0.0271126	94.8355
CD39+ resting CD4 regulatory T cell Absolute Count || id:ebi-a-GCST90001483	rs192831774	10	95387682	3405	T	A	0.0311	0.4945	0.0724	1.00392e-11	0.0147368	50.8993
CD39+ resting CD4 regulatory T cell %resting CD4 regulatory T cell || id:ebi-a-GCST90001484	rs115328872	1	197921246	3437	A	G	0.0036	1.259	0.199	2.81598e-10	0.0113715	39.5104
CD39+ resting CD4 regulatory T cell %resting CD4 regulatory T cell || id:ebi-a-GCST90001484	rs4918971	10	97569998	3437	G	C	0.4267	0.8895	0.02025	1e-200	0.387103	2169.53
CD39+ resting CD4 regulatory T cell %resting CD4 regulatory T cell || id:ebi-a-GCST90001484	rs192831774	10	95387682	3437	T	A	0.0313	0.5858	0.07135	3.07326e-16	0.0208095	72.9998
CD39+ resting CD4 regulatory T cell %resting CD4 regulatory T cell || id:ebi-a-GCST90001484	rs1923692	10	98173715	3437	G	T	0.9453	-0.5718	0.0529	8.3888e-27	0.0338123	120.21
CD39+ resting CD4 regulatory T cell %resting CD4 regulatory T cell || id:ebi-a-GCST90001484	rs12777195	10	96998743	3437	G	A	0.3595	0.2008	0.02654	4.86407e-14	0.0185684	64.9893
CD39+ resting CD4 regulatory T cell %resting CD4 regulatory T cell || id:ebi-a-GCST90001484	rs72809757	10	97285715	3437	G	A	0.0588	0.5451	0.05251	7.06968e-25	0.0328883	116.813
CD39+ resting CD4 regulatory T cell %CD4 regulatory T cell || id:ebi-a-GCST90001485	rs11579717	1	199999121	3437	A	G	0.0044	1.718	0.1835	1.35114e-20	0.0258591	91.184
CD39+ resting CD4 regulatory T cell %CD4 regulatory T cell || id:ebi-a-GCST90001485	rs116794175	1	194010208	3437	C	T	0.0042	1.311	0.1905	6.98232e-12	0.0143766	50.104
CD39+ resting CD4 regulatory T cell %CD4 regulatory T cell || id:ebi-a-GCST90001485	rs34645541	1	195875605	3437	A	C	0.0095	0.7843	0.1289	1.293e-09	0.0115764	40.2306
CD39+ resting CD4 regulatory T cell %CD4 regulatory T cell || id:ebi-a-GCST90001485	rs113435341	1	198151688	3437	G	A	0.0032	2.267	0.2171	3.79315e-25	0.0327862	116.438
CD39+ resting CD4 regulatory T cell %CD4 regulatory T cell || id:ebi-a-GCST90001485	rs11890666	2	38745822	3437	A	G	0.2866	-0.1612	0.02787	7.94292e-09	0.010626	36.8923
CD39+ resting CD4 regulatory T cell %CD4 regulatory T cell || id:ebi-a-GCST90001485	rs12712610	2	38897249	3437	G	A	0.2975	0.201	0.02719	1.82684e-13	0.0168871	59.0036
CD39+ resting CD4 regulatory T cell %CD4 regulatory T cell || id:ebi-a-GCST90001485	rs12777195	10	96998743	3437	G	A	0.3595	0.1965	0.02651	1.55704e-13	0.0177817	62.1859
CD39+ resting CD4 regulatory T cell %CD4 regulatory T cell || id:ebi-a-GCST90001485	rs1923692	10	98173715	3437	G	T	0.9453	-0.5496	0.05289	6.37236e-25	0.0312378	110.762
CD39+ resting CD4 regulatory T cell %CD4 regulatory T cell || id:ebi-a-GCST90001485	rs192831774	10	95387682	3437	T	A	0.0313	0.5247	0.07138	2.46093e-13	0.016695	58.3209
CD39+ resting CD4 regulatory T cell %CD4 regulatory T cell || id:ebi-a-GCST90001485	rs4918969	10	97562938	3437	A	G	0.4267	0.8426	0.02078	1e-200	0.347358	1828.22
CD39+ resting CD4 regulatory T cell %CD4 regulatory T cell || id:ebi-a-GCST90001485	rs72809757	10	97285715	3437	G	A	0.0588	0.5051	0.05255	1.32892e-21	0.0282387	99.8185
CD39+ activated CD4 regulatory T cell Absolute Count || id:ebi-a-GCST90001489	rs10786199	10	97069472	3405	A	G	0.2894	-0.189	0.02875	5.63248e-11	0.0146919	50.742
CD39+ activated CD4 regulatory T cell Absolute Count || id:ebi-a-GCST90001489	rs72809762	10	97294154	3405	T	C	0.0675	0.3373	0.0511	4.74351e-11	0.0143224	49.4473
CD39+ activated CD4 regulatory T cell Absolute Count || id:ebi-a-GCST90001489	rs7088961	10	97608114	3405	G	C	0.4683	0.8764	0.02116	1e-200	0.382495	2107.88
CD39+ activated CD4 regulatory T cell Absolute Count || id:ebi-a-GCST90001489	rs10882701	10	97741071	3405	C	A	0.514	-0.3631	0.02528	1.80094e-45	0.0658691	239.958
CD39+ activated CD4 regulatory T cell Absolute Count || id:ebi-a-GCST90001489	rs11188757	10	98205222	3405	C	A	0.2213	-0.2494	0.03146	3.05914e-15	0.0214375	74.55
CD39+ activated CD4 regulatory T cell Absolute Count || id:ebi-a-GCST90001489	rs202211780	10	97016742	3405	G	A	0.0878	0.4192	0.04585	1.01906e-19	0.0281486	98.5642
CD39+ activated CD4 regulatory T cell %CD4 regulatory T cell || id:ebi-a-GCST90001491	rs72809762	10	97294154	3437	T	C	0.0675	0.3615	0.05014	6.86278e-13	0.0164513	57.4553
CD39+ activated CD4 regulatory T cell %CD4 regulatory T cell || id:ebi-a-GCST90001491	rs202211780	10	97016742	3437	G	A	0.0877	0.4416	0.04511	2.45923e-22	0.0312051	110.642
CD39+ activated CD4 regulatory T cell %CD4 regulatory T cell || id:ebi-a-GCST90001491	rs12268044	10	98794615	3437	T	C	0.3439	-0.1886	0.02672	2.04692e-12	0.0160515	56.0364
CD39+ activated CD4 regulatory T cell %CD4 regulatory T cell || id:ebi-a-GCST90001491	rs141018090	10	98169221	3437	T	G	0.0528	0.4456	0.05532	1.07597e-15	0.0198608	69.6041
CD39+ activated CD4 regulatory T cell %CD4 regulatory T cell || id:ebi-a-GCST90001491	rs10786199	10	97069472	3437	A	G	0.2888	-0.1864	0.02836	5.61177e-11	0.0142729	49.7371
CD39+ activated CD4 regulatory T cell %CD4 regulatory T cell || id:ebi-a-GCST90001491	rs10736092	10	97570315	3437	G	A	0.4692	0.9153	0.0203	1e-200	0.417298	2459.95
CD39+ activated CD4 regulatory T cell %CD4 regulatory T cell || id:ebi-a-GCST90001491	rs10882701	10	97741071	3437	C	A	0.5141	-0.3538	0.02489	1.31613e-44	0.0625374	229.146
Secreting CD4 regulatory T cell Absolute Count || id:ebi-a-GCST90001492	rs11579717	1	199999121	3405	A	G	0.0044	-1.201	0.1934	5.94005e-10	0.0126373	43.5551
Secreting CD4 regulatory T cell Absolute Count || id:ebi-a-GCST90001492	rs113435341	1	198151688	3405	G	A	0.0032	-2.032	0.2282	8.6856e-19	0.0263412	92.0642
Secreting CD4 regulatory T cell Absolute Count || id:ebi-a-GCST90001492	rs138915779	1	190079170	3405	A	C	0.0034	-1.455	0.2371	9.40091e-10	0.0143468	49.5329
Secreting CD4 regulatory T cell Absolute Count || id:ebi-a-GCST90001492	rs61839660	10	6094697	3405	T	C	0.0542	0.3436	0.05734	2.274e-09	0.0121042	41.6952
Secreting CD4 regulatory T cell %CD4 regulatory T cell || id:ebi-a-GCST90001493	rs113435341	1	198151688	3437	G	A	0.0032	-2.54	0.2093	3.13834e-33	0.0411581	147.447
Secreting CD4 regulatory T cell %CD4 regulatory T cell || id:ebi-a-GCST90001493	rs11579717	1	199999121	3437	A	G	0.0044	-1.776	0.1774	2.93022e-23	0.0276346	97.6227
Secreting CD4 regulatory T cell %CD4 regulatory T cell || id:ebi-a-GCST90001493	rs116794175	1	194010208	3437	C	T	0.0042	-1.417	0.1841	1.78115e-14	0.0167954	58.6778
Secreting CD4 regulatory T cell %CD4 regulatory T cell || id:ebi-a-GCST90001493	rs413431	2	39176695	3437	G	A	0.8154	0.2955	0.03106	3.30598e-21	0.0262874	92.7349
Secreting CD4 regulatory T cell %CD4 regulatory T cell || id:ebi-a-GCST90001493	rs17607399	2	41884212	3437	T	C	0.1084	-0.2213	0.03894	1.43599e-08	0.00946656	32.8284
Secreting CD4 regulatory T cell %CD4 regulatory T cell || id:ebi-a-GCST90001493	rs6751481	2	38897810	3437	C	T	0.4709	-0.2879	0.02374	3.53021e-33	0.0413028	147.988
Secreting CD4 regulatory T cell %CD4+ T cell || id:ebi-a-GCST90001494	rs138915779	1	190079170	3437	A	C	0.0035	-1.514	0.2286	4.10677e-11	0.0159892	55.8154
Secreting CD4 regulatory T cell %CD4+ T cell || id:ebi-a-GCST90001494	rs113435341	1	198151688	3437	G	A	0.0032	-2.18	0.2206	9.94489e-23	0.030318	107.399
Secreting CD4 regulatory T cell %CD4+ T cell || id:ebi-a-GCST90001494	rs11579717	1	199999121	3437	A	G	0.0044	-1.625	0.1865	4.48642e-18	0.0231353	81.3517
Secreting CD4 regulatory T cell %CD4+ T cell || id:ebi-a-GCST90001494	rs12712610	2	38897249	3437	G	A	0.2975	-0.1818	0.02763	5.43e-11	0.013815	48.1193
Secreting CD4 regulatory T cell %CD4+ T cell || id:ebi-a-GCST90001494	rs138960714	4	123422719	3437	C	A	0.0006	-2.942	0.5018	4.97096e-09	0.0103802	36.03
Secreting CD4 regulatory T cell %CD4+ T cell || id:ebi-a-GCST90001494	rs74830391	7	37427289	3437	T	C	0.1525	0.1999	0.03637	4.14e-08	0.0103292	35.851
Secreting CD4 regulatory T cell %CD4+ T cell || id:ebi-a-GCST90001494	rs7893324	10	6111075	3437	C	T	0.1562	0.2816	0.03509	1.3671e-15	0.0209033	73.336
CD39+ secreting CD4 regulatory T cell Absolute Count || id:ebi-a-GCST90001495	rs202211780	10	97016742	3405	G	A	0.0878	0.4715	0.04614	3.67621e-24	0.0356105	125.657
CD39+ secreting CD4 regulatory T cell Absolute Count || id:ebi-a-GCST90001495	rs11188757	10	98205222	3405	C	A	0.2213	-0.2549	0.03174	1.32801e-15	0.0223935	77.9505
CD39+ secreting CD4 regulatory T cell Absolute Count || id:ebi-a-GCST90001495	rs10786199	10	97069472	3405	A	G	0.2894	-0.1932	0.02906	3.39313e-11	0.0153521	53.0578
CD39+ secreting CD4 regulatory T cell Absolute Count || id:ebi-a-GCST90001495	rs7914286	10	97565783	3405	A	G	0.4258	0.9765	0.02064	1e-200	0.466276	2972.96
CD39+ secreting CD4 regulatory T cell Absolute Count || id:ebi-a-GCST90001495	rs72809762	10	97294154	3405	T	C	0.0675	0.4322	0.05126	4.98196e-17	0.0235154	81.9499
CD39+ secreting CD4 regulatory T cell %secreting CD4 regulatory T cell || id:ebi-a-GCST90001496	rs202211780	10	97016742	3437	G	A	0.0877	0.5017	0.04555	9.4973e-28	0.0402768	144.157
CD39+ secreting CD4 regulatory T cell %secreting CD4 regulatory T cell || id:ebi-a-GCST90001496	rs2861152	10	97603163	3437	A	G	0.427	1.04	0.01933	1e-200	0.529272	3862.21
CD39+ secreting CD4 regulatory T cell %secreting CD4 regulatory T cell || id:ebi-a-GCST90001496	rs141018090	10	98169221	3437	T	G	0.0528	0.5578	0.05578	3.16884e-23	0.0311217	110.337
CD39+ secreting CD4 regulatory T cell %secreting CD4 regulatory T cell || id:ebi-a-GCST90001496	rs145557266	10	95850055	3437	G	A	0.0211	0.7359	0.09042	5.55392e-16	0.0223712	78.6034
CD39+ secreting CD4 regulatory T cell %secreting CD4 regulatory T cell || id:ebi-a-GCST90001496	rs117200502	10	97070990	3437	T	C	0.1114	0.4259	0.0408	3.91291e-25	0.0359118	127.952
CD39+ secreting CD4 regulatory T cell %CD4 regulatory T cell || id:ebi-a-GCST90001497	rs10786199	10	97069472	3437	A	G	0.2888	-0.1827	0.02838	1.38998e-10	0.0137118	47.755
CD39+ secreting CD4 regulatory T cell %CD4 regulatory T cell || id:ebi-a-GCST90001497	rs2275759	10	97624709	3437	C	A	0.4692	1.015	0.01889	1e-200	0.513158	3620.68
CD39+ secreting CD4 regulatory T cell %CD4 regulatory T cell || id:ebi-a-GCST90001497	rs10882701	10	97741071	3437	C	A	0.5141	-0.3962	0.02472	8.02786e-56	0.0784248	292.314
CD39+ secreting CD4 regulatory T cell %CD4 regulatory T cell || id:ebi-a-GCST90001497	rs72809762	10	97294154	3437	T	C	0.0675	0.4759	0.0499	2.69526e-21	0.0285111	100.81
CD39+ secreting CD4 regulatory T cell %CD4 regulatory T cell || id:ebi-a-GCST90001497	rs7918541	10	98168559	3437	G	A	0.9472	-0.5171	0.0553	1.52616e-20	0.0267457	94.3963
CD39+ secreting CD4 regulatory T cell %CD4 regulatory T cell || id:ebi-a-GCST90001497	rs202211780	10	97016742	3437	G	A	0.0877	0.5032	0.04495	1.36899e-28	0.040518	145.057
CD39+ secreting CD4 regulatory T cell %CD4 regulatory T cell || id:ebi-a-GCST90001497	rs12268044	10	98794615	3437	T	C	0.3439	-0.1937	0.02673	5.32231e-13	0.0169313	59.1608
Activated & resting CD4 regulatory T cell %CD4 regulatory T cell || id:ebi-a-GCST90001499	rs116794175	1	194010208	3437	C	T	0.0042	1.427	0.1851	1.61696e-14	0.0170333	59.5233
Activated & resting CD4 regulatory T cell %CD4 regulatory T cell || id:ebi-a-GCST90001499	rs113435341	1	198151688	3437	G	A	0.0032	2.569	0.2103	1.27909e-33	0.0421033	150.982
Activated & resting CD4 regulatory T cell %CD4 regulatory T cell || id:ebi-a-GCST90001499	rs11579717	1	199999121	3437	A	G	0.0044	1.815	0.1783	5.32721e-24	0.0288616	102.086
Activated & resting CD4 regulatory T cell %CD4 regulatory T cell || id:ebi-a-GCST90001499	rs17607399	2	41884212	3437	T	C	0.1084	0.218	0.03915	2.76599e-08	0.00918634	31.8476
Activated & resting CD4 regulatory T cell %CD4 regulatory T cell || id:ebi-a-GCST90001499	rs413431	2	39176695	3437	G	A	0.8154	-0.2936	0.03123	9.54333e-21	0.0259504	91.5146
Activated & resting CD4 regulatory T cell %CD4 regulatory T cell || id:ebi-a-GCST90001499	rs6751481	2	38897810	3437	C	T	0.4709	0.2886	0.02387	5.48656e-33	0.0415039	148.739
Activated & secreting CD4 regulatory T cell Absolute Count || id:ebi-a-GCST90001501	rs113435341	1	198151688	3405	G	A	0.0032	-2.018	0.2282	1.46791e-18	0.0259795	90.7662
Activated & secreting CD4 regulatory T cell Absolute Count || id:ebi-a-GCST90001501	rs138915779	1	190079170	3405	A	C	0.0034	-1.518	0.2369	1.67302e-10	0.0156161	53.9847
Activated & secreting CD4 regulatory T cell Absolute Count || id:ebi-a-GCST90001501	rs11579717	1	199999121	3405	A	G	0.0044	-1.179	0.1933	1.17501e-09	0.0121785	41.9545
Activated & secreting CD4 regulatory T cell Absolute Count || id:ebi-a-GCST90001501	rs61839660	10	6094697	3405	T	C	0.0542	0.3316	0.05733	7.93305e-09	0.0112735	38.801
Activated & secreting CD4 regulatory T cell %CD4 regulatory T cell || id:ebi-a-GCST90001502	rs138915779	1	190079170	3437	A	C	0.0035	-1.784	0.2042	3.69828e-18	0.0222006	77.9906
Activated & secreting CD4 regulatory T cell %CD4 regulatory T cell || id:ebi-a-GCST90001502	rs146899923	1	195919849	3437	C	T	0.0089	-0.7496	0.1241	1.67799e-09	0.00991281	34.3914
Activated & secreting CD4 regulatory T cell %CD4 regulatory T cell || id:ebi-a-GCST90001502	rs11579717	1	199999121	3437	A	G	0.0044	-1.821	0.1663	1.86896e-27	0.0290528	102.782
Activated & secreting CD4 regulatory T cell %CD4 regulatory T cell || id:ebi-a-GCST90001502	rs187089343	1	182091538	3437	C	A	0.0047	-0.9956	0.1693	4.52397e-09	0.00927367	32.1532
Activated & secreting CD4 regulatory T cell %CD4 regulatory T cell || id:ebi-a-GCST90001502	rs7530076	1	195825276	3437	A	G	0.9748	0.4611	0.07373	4.49904e-10	0.0104457	36.2596
Activated & secreting CD4 regulatory T cell %CD4 regulatory T cell || id:ebi-a-GCST90001502	rs113435341	1	198151688	3437	G	A	0.0032	-2.621	0.1957	6.32995e-40	0.043825	157.439
Activated & secreting CD4 regulatory T cell %CD4 regulatory T cell || id:ebi-a-GCST90001502	rs413431	2	39176695	3437	G	A	0.8154	0.2748	0.0293	1.16305e-20	0.0227335	79.906
Activated & secreting CD4 regulatory T cell %CD4 regulatory T cell || id:ebi-a-GCST90001502	rs17607399	2	41884212	3437	T	C	0.1084	-0.2077	0.03673	1.7e-08	0.00833878	28.8846
Activated & secreting CD4 regulatory T cell %CD4 regulatory T cell || id:ebi-a-GCST90001502	rs6751481	2	38897810	3437	C	T	0.4709	-0.2903	0.02227	6.28782e-38	0.0419943	150.574
Activated & secreting CD4 regulatory T cell %CD4+ T cell || id:ebi-a-GCST90001503	rs138915779	1	190079170	3437	A	C	0.0035	-1.565	0.2272	6.75461e-12	0.0170846	59.7055
Activated & secreting CD4 regulatory T cell %CD4+ T cell || id:ebi-a-GCST90001503	rs11579717	1	199999121	3437	A	G	0.0044	-1.573	0.1855	3.3512e-17	0.0216783	76.115
Activated & secreting CD4 regulatory T cell %CD4+ T cell || id:ebi-a-GCST90001503	rs113435341	1	198151688	3437	G	A	0.0032	-2.11	0.2195	1.30707e-21	0.0284023	100.414
Activated & secreting CD4 regulatory T cell %CD4+ T cell || id:ebi-a-GCST90001503	rs12712610	2	38897249	3437	G	A	0.2975	-0.1572	0.02752	1.20601e-08	0.0103292	35.8513
Activated & secreting CD4 regulatory T cell %CD4+ T cell || id:ebi-a-GCST90001503	rs138960714	4	123422719	3437	C	A	0.0006	-2.923	0.4989	5.13098e-09	0.0102466	35.5613
Activated & secreting CD4 regulatory T cell %CD4+ T cell || id:ebi-a-GCST90001503	rs74830391	7	37427289	3437	T	C	0.1525	0.1992	0.03616	3.87097e-08	0.0102569	35.5977
Activated & secreting CD4 regulatory T cell %CD4+ T cell || id:ebi-a-GCST90001503	rs11256966	10	6185310	3437	G	C	0.3848	-0.1567	0.02626	2.64101e-09	0.0116257	40.404
Activated & secreting CD4 regulatory T cell %CD4+ T cell || id:ebi-a-GCST90001503	rs61839660	10	6094697	3437	T	C	0.0543	0.4097	0.05516	1.38007e-13	0.0172391	60.2551
Activated & secreting CD4 regulatory T cell %CD4+ T cell || id:ebi-a-GCST90001503	rs147838148	22	47814108	3437	G	T	0.0006	-2.662	0.4776	2.68398e-08	0.00849839	29.4422
CD25++ CD45RA+ CD4 not regulatory T cell %CD4+ T cell || id:ebi-a-GCST90001508	rs61836370	1	188691469	3437	G	A	0.0145	0.6318	0.1074	4.41896e-09	0.0114081	39.6391
CD25++ CD45RA+ CD4 not regulatory T cell %CD4+ T cell || id:ebi-a-GCST90001508	rs116517602	1	198922068	3437	T	C	0.0041	1.941	0.1905	4.75554e-24	0.0307667	109.038
CD25++ CD45RA+ CD4 not regulatory T cell %CD4+ T cell || id:ebi-a-GCST90001508	rs13024840	2	38895920	3437	A	T	0.2587	0.2764	0.02911	4.04762e-21	0.0293019	103.691
CD25++ CD45RA+ CD4 not regulatory T cell %CD4+ T cell || id:ebi-a-GCST90001508	rs11124653	2	39112166	3437	A	C	0.5911	-0.2138	0.02624	5.22878e-16	0.0220965	77.6165
CD25++ CD45RA+ CD4 not regulatory T cell %CD4+ T cell || id:ebi-a-GCST90001508	rs10905719	10	6115171	3437	A	G	0.2082	0.1841	0.03172	7.05797e-09	0.0111746	38.8187
CD25++ CD45RA+ CD4 not regulatory T cell %T cell || id:ebi-a-GCST90001509	rs61836370	1	188691469	3437	G	A	0.0145	0.6084	0.1074	1.57801e-08	0.0105787	36.7264
CD25++ CD45RA+ CD4 not regulatory T cell %T cell || id:ebi-a-GCST90001509	rs116517602	1	198922068	3437	T	C	0.0041	1.875	0.1906	1.49589e-22	0.0287099	101.534
CD25++ CD45RA+ CD4 not regulatory T cell %T cell || id:ebi-a-GCST90001509	rs13024840	2	38895920	3437	A	T	0.2587	0.2465	0.02917	4.21697e-17	0.0233053	81.9638
CD25++ CD45RA+ CD4 not regulatory T cell %T cell || id:ebi-a-GCST90001509	rs11124653	2	39112166	3437	A	C	0.5911	-0.1952	0.02627	1.35988e-13	0.0184191	64.4567
CD25++ CD45RA+ CD4 not regulatory T cell %T cell || id:ebi-a-GCST90001509	rs10905719	10	6115171	3437	A	G	0.2082	0.1734	0.03172	4.88495e-08	0.00991344	34.3936
Monocytic Myeloid-Derived Suppressor Cells Absolute Count || id:ebi-a-GCST90001530	rs80032720	6	32384933	1855	A	G	0.0749	-0.4389	0.06992	4.314e-10	0.0266951	50.8228
Monocytic Myeloid-Derived Suppressor Cells Absolute Count || id:ebi-a-GCST90001530	rs2071473	6	32782605	1855	T	C	0.3892	-0.2405	0.03772	2.298e-10	0.0275	52.3984
Monocytic Myeloid-Derived Suppressor Cells Absolute Count || id:ebi-a-GCST90001530	rs9271768	6	32594188	1855	G	A	0.4372	0.3668	0.03985	8.9929e-20	0.0662099	131.386
Monocytic Myeloid-Derived Suppressor Cells Absolute Count || id:ebi-a-GCST90001530	rs9270591	6	32561424	1855	T	C	0.5755	0.4161	0.03887	5.45632e-26	0.0845957	171.242
Monocytic Myeloid-Derived Suppressor Cells Absolute Count || id:ebi-a-GCST90001530	rs1354106	19	51737991	1855	G	T	0.2237	-0.4306	0.03825	1.71712e-28	0.0643982	127.543
CD45RA- CD4+ T cell %CD4+ T cell || id:ebi-a-GCST90001535	rs11579717	1	199999121	3427	A	G	0.0044	-1.081	0.1759	8.86993e-10	0.0102381	35.4282
CD45RA- CD4+ T cell %CD4+ T cell || id:ebi-a-GCST90001535	rs146620586	1	198524264	3427	T	G	0.0032	-2.021	0.2655	3.4578e-14	0.0260568	91.6321
CD45RA- CD4+ T cell %CD4+ T cell || id:ebi-a-GCST90001535	rs11124653	2	39112166	3427	A	C	0.5909	0.1345	0.02443	3.92202e-08	0.00874617	30.2199
CD45RA- CD4+ T cell %CD4+ T cell || id:ebi-a-GCST90001535	rs12712610	2	38897249	3427	G	A	0.2969	-0.1902	0.02599	3.13112e-13	0.0151035	52.5229
Naive CD4+ T cell %CD4+ T cell || id:ebi-a-GCST90001541	rs146620586	1	198524264	3427	T	G	0.0032	1.495	0.2604	1.012e-08	0.0142584	49.5414
Naive CD4+ T cell %CD4+ T cell || id:ebi-a-GCST90001541	rs12712610	2	38897249	3427	G	A	0.2969	0.1457	0.02548	1.17501e-08	0.00886291	30.6269
Naive CD4+ T cell %CD4+ T cell || id:ebi-a-GCST90001541	rs113243185	6	32585071	3427	C	G	0.1996	-0.2104	0.03639	8.06102e-09	0.0141445	49.1401
Naive CD4+ T cell %CD4+ T cell || id:ebi-a-GCST90001541	rs9271536	6	32589978	3427	T	A	0.7798	0.2324	0.03331	3.59832e-12	0.0185482	64.7283
Effector Memory CD4+ T cell %T cell || id:ebi-a-GCST90001544	rs146620586	1	198524264	3427	T	G	0.0032	-1.711	0.2639	1.02301e-10	0.0186762	65.1833
Effector Memory CD4+ T cell %T cell || id:ebi-a-GCST90001544	rs113243185	6	32585071	3427	C	G	0.1996	0.2134	0.03693	8.18898e-09	0.0145508	50.5723
Effector Memory CD4+ T cell %T cell || id:ebi-a-GCST90001544	rs9267484	6	31505724	3427	T	A	0.1729	0.2376	0.0419	1.547e-08	0.0161464	56.209
Effector Memory CD4+ T cell %T cell || id:ebi-a-GCST90001544	rs9271536	6	32589978	3427	T	A	0.7798	-0.2368	0.0338	2.95393e-12	0.0192572	67.2511
Effector Memory CD4+ T cell %T cell || id:ebi-a-GCST90001544	rs2981595	12	10583297	3427	A	G	0.8064	-0.1686	0.02956	1.25701e-08	0.00887567	30.6714
Terminally Differentiated CD4+ T cell %CD4+ T cell || id:ebi-a-GCST90001546	rs113435341	1	198151688	3427	G	A	0.0032	1.234	0.2235	3.64603e-08	0.00971445	33.5984
Terminally Differentiated CD4+ T cell %CD4+ T cell || id:ebi-a-GCST90001546	rs13024840	2	38895920	3427	A	T	0.2578	0.2065	0.02846	4.89215e-13	0.0163183	56.8172
Terminally Differentiated CD4+ T cell %CD4+ T cell || id:ebi-a-GCST90001546	rs9271536	6	32589978	3427	T	A	0.7798	-0.2806	0.03351	7.9378e-17	0.0270399	95.1856
Terminally Differentiated CD4+ T cell %CD4+ T cell || id:ebi-a-GCST90001546	rs113243185	6	32585071	3427	C	G	0.1996	0.2773	0.03632	2.87607e-14	0.0245696	86.2704
Terminally Differentiated CD4+ T cell %CD4+ T cell || id:ebi-a-GCST90001546	rs62400929	6	31159546	3427	G	A	0.1087	0.307	0.04769	1.37199e-10	0.0182625	63.7126
Terminally Differentiated CD4+ T cell %T cell || id:ebi-a-GCST90001547	rs17583875	1	197924770	3427	A	G	0.0029	1.299	0.2259	9.5159e-09	0.00975854	33.7524
Terminally Differentiated CD4+ T cell %T cell || id:ebi-a-GCST90001547	rs13024840	2	38895920	3427	A	T	0.2578	0.2049	0.02827	5.22878e-13	0.0160664	55.9258
Terminally Differentiated CD4+ T cell %T cell || id:ebi-a-GCST90001547	rs9501107	6	31392047	3427	T	G	0.1503	0.2185	0.03884	1.996e-08	0.0121943	42.2811
Terminally Differentiated CD4+ T cell %T cell || id:ebi-a-GCST90001547	rs62400929	6	31159546	3427	G	A	0.1087	0.3169	0.04734	2.55094e-11	0.0194593	67.9709
Terminally Differentiated CD4+ T cell %T cell || id:ebi-a-GCST90001547	rs9271536	6	32589978	3427	T	A	0.7798	-0.291	0.03325	3.30065e-18	0.0290815	102.587
Terminally Differentiated CD4+ T cell %T cell || id:ebi-a-GCST90001547	rs113243185	6	32585071	3427	C	G	0.1996	0.2854	0.03605	3.27793e-15	0.0260259	91.5206
Effector Memory CD8+ T cell %CD8+ T cell || id:ebi-a-GCST90001555	rs17583875	1	197924770	3427	A	G	0.0029	-1.619	0.1943	1.13789e-16	0.0151586	52.7175
Effector Memory CD8+ T cell %CD8+ T cell || id:ebi-a-GCST90001555	rs11896593	2	38925155	3427	C	G	0.3707	-0.2549	0.02205	2.38891e-30	0.0303145	107.073
Effector Memory CD8+ T cell %CD8+ T cell || id:ebi-a-GCST90001555	rs28578699	2	38899155	3427	C	A	0.3669	-0.16	0.02234	9.44496e-13	0.011893	41.2237
Effector Memory CD8+ T cell %CD8+ T cell || id:ebi-a-GCST90001555	rs2463509	2	103672986	3427	T	C	0.9971	1.154	0.2032	1.457e-08	0.00770155	26.5825
Terminally Differentiated CD8+ T cell %CD8+ T cell || id:ebi-a-GCST90001558	rs146620586	1	198524264	3427	T	G	0.0032	1.949	0.2815	5.29541e-12	0.0242333	85.0602
Terminally Differentiated CD8+ T cell %CD8+ T cell || id:ebi-a-GCST90001558	rs6707421	2	38897781	3427	G	A	0.3011	0.246	0.02696	1.20587e-19	0.0254698	89.5141
Terminally Differentiated CD8+ T cell %CD8+ T cell || id:ebi-a-GCST90001558	rs79827501	2	38431267	3427	T	G	0.0732	-0.3142	0.04765	4.97279e-11	0.0133949	46.5004
Terminally Differentiated CD8+ T cell %CD8+ T cell || id:ebi-a-GCST90001558	rs7583259	2	38921934	3427	G	C	0.5023	0.352	0.02426	2.38891e-46	0.0619507	226.194
CD45RA+ CD8+ T cell %CD8+ T cell || id:ebi-a-GCST90001561	rs150956189	1	214625781	3427	C	T	0.0003	3.098	0.5579	3.03403e-08	0.00575683	19.8313
CD45RA+ CD8+ T cell %CD8+ T cell || id:ebi-a-GCST90001561	rs17583875	1	197924770	3427	A	G	0.0029	1.755	0.1946	3.06196e-19	0.0178123	62.1137
CD45RA+ CD8+ T cell %CD8+ T cell || id:ebi-a-GCST90001561	rs11896593	2	38925155	3427	C	G	0.3707	0.2701	0.02208	1.04112e-33	0.0340376	120.687
CD45RA+ CD8+ T cell %CD8+ T cell || id:ebi-a-GCST90001561	rs28578699	2	38899155	3427	C	A	0.3669	0.174	0.02238	9.92887e-15	0.0140653	48.8608
CD45RA+ CD8+ T cell %CD8+ T cell || id:ebi-a-GCST90001561	rs2463509	2	103672986	3427	T	C	0.9971	-1.139	0.2039	2.52098e-08	0.00750264	25.8908
CD45RA+ CD8+ T cell %T cell || id:ebi-a-GCST90001562	rs146620586	1	198524264	3427	T	G	0.0032	1.455	0.2533	1.003e-08	0.0135056	46.89
CD45RA+ CD8+ T cell %T cell || id:ebi-a-GCST90001562	rs6707421	2	38897781	3427	G	A	0.3011	0.1592	0.02442	8.10588e-11	0.010667	36.9284
CD45RA+ CD8+ T cell %T cell || id:ebi-a-GCST90001562	rs7583259	2	38921934	3427	G	C	0.5023	0.2378	0.02213	1.63606e-26	0.0282738	99.6555
CD45RA+ CD8+ T cell %T cell || id:ebi-a-GCST90001562	rs2596459	6	31417540	3427	T	G	0.5099	0.1499	0.02649	1.652e-08	0.0112306	38.9017
Effector Memory CD4-CD8- T cell Absolute Count || id:ebi-a-GCST90001569	rs111902980	1	157954450	3395	A	G	0.0193	0.4732	0.08644	4.71498e-08	0.00847643	29.0064
Effector Memory CD4-CD8- T cell Absolute Count || id:ebi-a-GCST90001569	rs6710361	2	87047145	3395	A	G	0.1985	0.177	0.03027	5.45205e-09	0.00996875	34.1645
Effector Memory CD4-CD8- T cell Absolute Count || id:ebi-a-GCST90001569	rs139249541	6	102294761	3395	G	A	0.0314	0.3984	0.07064	1.84599e-08	0.00965479	33.0781
Effector Memory CD4-CD8- T cell Absolute Count || id:ebi-a-GCST90001569	rs9896155	17	33794697	3395	G	A	0.6739	0.1522	0.02556	2.837e-09	0.0101814	34.9007
Effector Memory CD4-CD8- T cell %CD4-CD8- T cell || id:ebi-a-GCST90001570	rs111902980	1	157954450	3427	A	G	0.0193	0.5134	0.09207	2.64899e-08	0.00997781	34.5184
Effector Memory CD4-CD8- T cell %CD4-CD8- T cell || id:ebi-a-GCST90001570	rs150992058	1	195919147	3427	C	G	0.0058	-1.066	0.193	3.58303e-08	0.0131053	45.4816
Effector Memory CD4-CD8- T cell %CD4-CD8- T cell || id:ebi-a-GCST90001570	rs113435341	1	198151688	3427	G	A	0.0032	-1.798	0.2277	3.81505e-15	0.0206237	72.1238
Effector Memory CD4-CD8- T cell %CD4-CD8- T cell || id:ebi-a-GCST90001570	rs6729180	2	38920621	3427	T	C	0.3844	-0.2034	0.0262	1.08993e-14	0.0195801	68.401
Effector Memory CD4-CD8- T cell %CD4-CD8- T cell || id:ebi-a-GCST90001570	rs116877116	8	135490341	3427	A	G	0.1008	0.2343	0.04232	3.31597e-08	0.00995157	34.4267
Terminally Differentiated CD4-CD8- T cell %T cell || id:ebi-a-GCST90001574	rs113435341	1	198151688	3427	G	A	0.0032	1.335	0.2281	5.36303e-09	0.0113697	39.3892
Terminally Differentiated CD4-CD8- T cell %T cell || id:ebi-a-GCST90001574	rs6729180	2	38920621	3427	T	C	0.3844	0.202	0.02624	1.77501e-14	0.0193114	67.4441
Terminally Differentiated CD4-CD8- T cell %T cell || id:ebi-a-GCST90001574	rs6755452	2	87035076	3427	G	T	0.1886	0.1903	0.03241	4.74602e-09	0.0110837	38.3871
Terminally Differentiated CD4-CD8- T cell %T cell || id:ebi-a-GCST90001574	rs9269614	6	32545293	3427	G	A	0.7677	0.2271	0.04024	1.81001e-08	0.0183952	64.1843
Terminally Differentiated CD4-CD8- T cell %T cell || id:ebi-a-GCST90001574	rs113016235	6	32584977	3427	G	T	0.1994	-0.2092	0.03717	1.97301e-08	0.0139731	48.5362
CD14- CD16- Absolute Count || id:ebi-a-GCST90001581	rs144126567	1	161510516	3629	G	C	0.1737	0.3274	0.03235	9.29394e-24	0.0307698	115.145
CD14- CD16- Absolute Count || id:ebi-a-GCST90001581	rs3014270	1	227562378	3629	T	C	0.0743	-0.2609	0.04641	2.044e-08	0.00936348	34.2823
CD14- CD16- Absolute Count || id:ebi-a-GCST90001581	rs445	7	92408370	3629	T	C	0.1941	-0.1786	0.03068	6.34805e-09	0.00997929	36.5597
CD14- CD16- Absolute Count || id:ebi-a-GCST90001581	rs1800973	12	69744014	3629	A	C	0.0798	0.3084	0.0448	6.7936e-12	0.0139683	51.3808
CD4-CD8- T cell %leukocyte || id:ebi-a-GCST90001613	rs6755452	2	87035076	3668	G	T	0.1918	0.2296	0.03013	3.24489e-14	0.0163434	60.9102
CD4-CD8- T cell %leukocyte || id:ebi-a-GCST90001613	rs139249541	6	102294761	3668	G	A	0.0315	0.415	0.06958	2.69197e-09	0.0105084	38.9329
CD4-CD8- T cell %leukocyte || id:ebi-a-GCST90001613	rs79251210	6	100468602	3668	A	G	0.0378	0.3543	0.06302	2.02302e-08	0.00913123	33.7836
CD4-CD8- T cell %leukocyte || id:ebi-a-GCST90001613	rs9896155	17	33794697	3668	G	A	0.6738	0.1408	0.02517	2.38798e-08	0.00871466	32.2288
HLA DR+ T cell Absolute Count || id:ebi-a-GCST90001618	rs68174286	6	32503204	3580	T	C	0.2803	0.3263	0.04522	6.52529e-13	0.0429575	160.601
HLA DR+ T cell Absolute Count || id:ebi-a-GCST90001618	rs2181036	9	117649136	3580	C	T	0.4168	-0.1628	0.02568	2.585e-10	0.012885	46.7043
HLA DR+ T cell Absolute Count || id:ebi-a-GCST90001618	rs1084559	16	10825434	3580	A	G	0.602	-0.1472	0.02482	3.323e-09	0.0103831	37.5404
HLA DR+ T cell Absolute Count || id:ebi-a-GCST90001618	rs72779785	16	10569039	3580	G	A	0.1635	-0.2015	0.03253	6.46205e-10	0.0111062	40.1841
HLA DR+ T cell Absolute Count || id:ebi-a-GCST90001618	rs3087456	16	10970902	3580	A	G	0.7659	-0.4355	0.02736	3.6166e-55	0.0680111	261.102
HLA DR+ T cell%T cell || id:ebi-a-GCST90001619	rs3104414	6	32582612	3596	A	G	0.3813	0.1693	0.0294	9.31408e-09	0.0135236	49.27
HLA DR+ T cell%T cell || id:ebi-a-GCST90001619	rs7032773	9	117645562	3596	T	C	0.4182	-0.1471	0.02426	1.45898e-09	0.0105296	38.2462
HLA DR+ T cell%T cell || id:ebi-a-GCST90001619	rs3087456	16	10970902	3596	A	G	0.7661	-0.4611	0.02546	3.08177e-70	0.0761967	296.438
HLA DR+ T cell%T cell || id:ebi-a-GCST90001619	rs1084560	16	10824872	3596	G	A	0.5726	-0.1328	0.02309	9.71091e-09	0.00863201	31.2936
HLA DR+ T cell%lymphocyte || id:ebi-a-GCST90001620	rs68174286	6	32503204	3596	T	C	0.2799	0.2699	0.04426	1.185e-09	0.0293651	108.731
HLA DR+ T cell%lymphocyte || id:ebi-a-GCST90001620	rs7032773	9	117645562	3596	T	C	0.4182	-0.1552	0.0249	5.14505e-10	0.0117212	42.6255
HLA DR+ T cell%lymphocyte || id:ebi-a-GCST90001620	rs55724950	16	10993712	3596	A	G	0.0654	-0.2598	0.0468	3.046e-08	0.0082511	29.9012
HLA DR+ T cell%lymphocyte || id:ebi-a-GCST90001620	rs3087456	16	10970902	3596	A	G	0.7661	-0.4689	0.02616	7.09088e-69	0.0787964	307.417
HLA DR+ T cell%lymphocyte || id:ebi-a-GCST90001620	rs62029480	16	10651993	3596	T	C	0.0236	0.4397	0.07676	1.096e-08	0.0089101	32.3108
Natural Killer T Absolute Count || id:ebi-a-GCST90001621	rs75494211	6	101911859	3653	A	G	0.0328	0.4706	0.07011	2.22382e-11	0.0140515	52.0333
Natural Killer T Absolute Count || id:ebi-a-GCST90001621	rs139249541	6	102294761	3653	G	A	0.0316	0.4624	0.07284	2.44298e-10	0.013086	48.4106
Natural Killer T Absolute Count || id:ebi-a-GCST90001621	rs7819099	8	144992862	3653	G	A	0.5116	0.1387	0.02493	2.844e-08	0.00961367	35.4402
Natural Killer T Absolute Count || id:ebi-a-GCST90001621	rs78268116	11	112705025	3653	T	C	0.1096	-0.4086	0.03904	2.79383e-25	0.0325854	122.976
Natural Killer T Absolute Count || id:ebi-a-GCST90001621	rs12224032	11	112914680	3653	G	C	0.2087	0.1721	0.03092	2.78099e-08	0.00978262	36.0692
Natural Killer T Absolute Count || id:ebi-a-GCST90001621	rs9916629	17	33796260	3653	C	T	0.5123	0.1457	0.02472	4.132e-09	0.0106078	39.1444
Natural Killer T %T cell || id:ebi-a-GCST90001622	rs115536607	6	101417409	3669	T	C	0.0545	0.3253	0.05512	3.90904e-09	0.0109058	40.4324
Natural Killer T %T cell || id:ebi-a-GCST90001622	rs117147408	6	101980039	3669	G	A	0.0275	0.6063	0.07722	5.36661e-15	0.019662	73.5466
Natural Killer T %T cell || id:ebi-a-GCST90001622	rs79251210	6	100468602	3669	A	G	0.0377	0.4184	0.06614	2.828e-10	0.0127018	47.1767
Natural Killer T %T cell || id:ebi-a-GCST90001622	rs9488834	6	97889936	3669	A	G	0.0465	0.3723	0.05934	3.91399e-10	0.0122911	45.6322
Natural Killer T %T cell || id:ebi-a-GCST90001622	rs7819099	8	144992862	3669	G	A	0.5112	0.148	0.02495	3.24997e-09	0.0109465	40.5851
Natural Killer T %T cell || id:ebi-a-GCST90001622	rs12224032	11	112914680	3669	G	C	0.2086	0.1713	0.03097	3.41499e-08	0.00968847	35.8752
Natural Killer T %T cell || id:ebi-a-GCST90001622	rs77738700	11	112751407	3669	A	G	0.1067	-0.435	0.03955	1.03992e-27	0.036072	137.226
Natural Killer T %lymphocyte || id:ebi-a-GCST90001623	rs115536607	6	101417409	3669	T	C	0.0545	0.3109	0.05547	2.24502e-08	0.00996161	36.8968
Natural Killer T %lymphocyte || id:ebi-a-GCST90001623	rs9488834	6	97889936	3669	A	G	0.0465	0.3581	0.05971	2.20999e-09	0.0113714	42.1784
Natural Killer T %lymphocyte || id:ebi-a-GCST90001623	rs79251210	6	100468602	3669	A	G	0.0377	0.4014	0.06656	1.789e-09	0.0116906	43.3765
Natural Killer T %lymphocyte || id:ebi-a-GCST90001623	rs117147408	6	101980039	3669	G	A	0.0275	0.5685	0.07776	3.23221e-13	0.0172867	64.5056
Natural Killer T %lymphocyte || id:ebi-a-GCST90001623	rs7819099	8	144992862	3669	G	A	0.5112	0.1488	0.0251	3.34003e-09	0.0110652	41.03
Natural Killer T %lymphocyte || id:ebi-a-GCST90001623	rs77738700	11	112751407	3669	A	G	0.1067	-0.4214	0.03983	8.64172e-26	0.0338517	128.484
Natural Killer T %lymphocyte || id:ebi-a-GCST90001623	rs9912354	17	33805730	3669	T	C	0.5271	0.1443	0.02505	9.10207e-09	0.0103807	38.4652
Natural Killer T %lymphocyte || id:ebi-a-GCST90001623	rs7218011	17	33773022	3669	G	A	0.1634	-0.1866	0.03387	3.819e-08	0.0095197	35.2442
HLA DR+ CD8+ T cell Absolute Count || id:ebi-a-GCST90001627	rs9378213	6	32448398	3579	G	T	0.3061	0.2434	0.03098	5.15941e-15	0.025167	92.3464
HLA DR+ CD8+ T cell Absolute Count || id:ebi-a-GCST90001627	rs2181036	9	117649136	3579	C	T	0.4167	-0.1446	0.02608	3.16599e-08	0.0101644	36.7314
HLA DR+ CD8+ T cell Absolute Count || id:ebi-a-GCST90001627	rs72779785	16	10569039	3579	G	A	0.1636	-0.2122	0.03296	1.358e-10	0.012323	44.6295
HLA DR+ CD8+ T cell Absolute Count || id:ebi-a-GCST90001627	rs3087456	16	10970902	3579	A	G	0.766	-0.4286	0.0278	5.57057e-52	0.0658535	252.164
HLA DR+ CD8+ T cell %T cell || id:ebi-a-GCST90001628	rs9378213	6	32448398	3595	G	T	0.3057	0.1984	0.02991	3.78704e-11	0.0167092	61.0564
HLA DR+ CD8+ T cell %T cell || id:ebi-a-GCST90001628	rs542160	11	107676543	3595	T	C	0.5089	-0.1295	0.02364	4.62402e-08	0.00838247	30.3728
HLA DR+ CD8+ T cell %T cell || id:ebi-a-GCST90001628	rs72779785	16	10569039	3595	G	A	0.1634	-0.1852	0.03176	5.96403e-09	0.00937739	34.0119
HLA DR+ CD8+ T cell %T cell || id:ebi-a-GCST90001628	rs3087456	16	10970902	3595	A	G	0.7662	-0.4526	0.02659	1.46893e-62	0.0733915	284.582
CD8dim Natural Killer T Absolute Count || id:ebi-a-GCST90001633	rs79251210	6	100468602	3652	A	G	0.0379	0.5556	0.0646	1.15691e-17	0.022512	84.0611
CD8dim Natural Killer T Absolute Count || id:ebi-a-GCST90001633	rs115536607	6	101417409	3652	T	C	0.0548	0.3487	0.05419	1.39601e-10	0.0125962	46.5625
CD8dim Natural Killer T Absolute Count || id:ebi-a-GCST90001633	rs117147408	6	101980039	3652	G	A	0.0277	0.6679	0.0755	1.37911e-18	0.0240288	89.8646
CD8dim Natural Killer T Absolute Count || id:ebi-a-GCST90001633	rs9488834	6	97889936	3652	A	G	0.0465	0.3428	0.05826	4.39602e-09	0.0104204	38.435
CD8dim Natural Killer T Absolute Count || id:ebi-a-GCST90001633	rs77738700	11	112751407	3652	A	G	0.1069	-0.3231	0.03929	2.69215e-16	0.0199334	74.2368
CD8dim Natural Killer T Absolute Count || id:ebi-a-GCST90001633	rs9916257	17	33797371	3652	T	G	0.5685	0.1472	0.02455	2.201e-09	0.0106306	39.2185
CD8dim Natural Killer T %T cell || id:ebi-a-GCST90001634	rs117147408	6	101980039	3668	G	A	0.0275	0.7354	0.07599	6.79047e-22	0.0289267	109.204
CD8dim Natural Killer T %T cell || id:ebi-a-GCST90001634	rs9488834	6	97889936	3668	A	G	0.0465	0.352	0.05867	2.169e-09	0.0109872	40.7267
CD8dim Natural Killer T %T cell || id:ebi-a-GCST90001634	rs79251210	6	100468602	3668	A	G	0.0378	0.5985	0.06505	5.80898e-20	0.0260565	98.0786
CD8dim Natural Killer T %T cell || id:ebi-a-GCST90001634	rs115536607	6	101417409	3668	T	C	0.0545	0.3978	0.05455	3.72907e-13	0.0163086	60.7787
CD8dim Natural Killer T %T cell || id:ebi-a-GCST90001634	rs11544989	8	145057868	3668	G	A	0.6125	0.1399	0.02533	3.55697e-08	0.00929059	34.3787
CD8dim Natural Killer T %T cell || id:ebi-a-GCST90001634	rs77738700	11	112751407	3668	A	G	0.1067	-0.3265	0.03954	2.05779e-16	0.0203216	76.0444
CD8dim Natural Killer T %lymphocyte || id:ebi-a-GCST90001635	rs79251210	6	100468602	3668	A	G	0.0378	0.5857	0.06479	2.47002e-19	0.0249539	93.822
CD8dim Natural Killer T %lymphocyte || id:ebi-a-GCST90001635	rs9488834	6	97889936	3668	A	G	0.0465	0.3457	0.05842	3.57298e-09	0.0105975	39.2665
CD8dim Natural Killer T %lymphocyte || id:ebi-a-GCST90001635	rs115536607	6	101417409	3668	T	C	0.0545	0.3865	0.05433	1.34896e-12	0.0153953	57.3215
CD8dim Natural Killer T %lymphocyte || id:ebi-a-GCST90001635	rs117147408	6	101980039	3668	G	A	0.0275	0.7078	0.07572	1.50591e-20	0.0267962	100.94
CD8dim Natural Killer T %lymphocyte || id:ebi-a-GCST90001635	rs11544989	8	145057868	3668	G	A	0.6125	0.1407	0.02521	2.551e-08	0.00939715	34.7767
CD8dim Natural Killer T %lymphocyte || id:ebi-a-GCST90001635	rs77738700	11	112751407	3668	A	G	0.1067	-0.3205	0.03937	5.3765e-16	0.0195816	73.2198
CD8dim Natural Killer T %lymphocyte || id:ebi-a-GCST90001635	rs9916257	17	33797371	3668	T	G	0.5684	0.1437	0.02463	5.79202e-09	0.0101316	37.5227
CD4-CD8- Natural Killer T %T cell || id:ebi-a-GCST90001637	rs34613828	2	87022759	3668	T	A	0.1945	0.2238	0.03107	7.12033e-13	0.0156941	58.4518
CD4-CD8- Natural Killer T %T cell || id:ebi-a-GCST90001637	rs79251210	6	100468602	3668	A	G	0.0378	0.564	0.06488	5.29054e-18	0.023139	86.8371
CD4-CD8- Natural Killer T %T cell || id:ebi-a-GCST90001637	rs115536607	6	101417409	3668	T	C	0.0545	0.3694	0.05436	1.25314e-11	0.0140631	52.2908
CD4-CD8- Natural Killer T %T cell || id:ebi-a-GCST90001637	rs117147408	6	101980039	3668	G	A	0.0275	0.7037	0.07581	2.75486e-20	0.0264867	99.742
CD4-CD8- Natural Killer T %T cell || id:ebi-a-GCST90001637	rs9488834	6	97889936	3668	A	G	0.0465	0.3806	0.05843	8.37529e-11	0.0128452	47.7033
CD4-CD8- Natural Killer T %T cell || id:ebi-a-GCST90001637	rs77738700	11	112751407	3668	A	G	0.1067	-0.3832	0.0392	2.67979e-22	0.0279926	105.576
CD4-CD8- Natural Killer T %lymphocyte || id:ebi-a-GCST90001638	rs34613828	2	87022759	3668	T	A	0.1945	0.2167	0.03095	3.04229e-12	0.0147141	54.7474
CD4-CD8- Natural Killer T %lymphocyte || id:ebi-a-GCST90001638	rs9488834	6	97889936	3668	A	G	0.0465	0.3698	0.05821	2.386e-10	0.0121266	45.0017
CD4-CD8- Natural Killer T %lymphocyte || id:ebi-a-GCST90001638	rs117147408	6	101980039	3668	G	A	0.0275	0.675	0.07557	6.50429e-19	0.0243702	91.573
CD4-CD8- Natural Killer T %lymphocyte || id:ebi-a-GCST90001638	rs79251210	6	100468602	3668	A	G	0.0378	0.5505	0.06465	2.39276e-17	0.0220446	82.6371
CD4-CD8- Natural Killer T %lymphocyte || id:ebi-a-GCST90001638	rs115536607	6	101417409	3668	T	C	0.0545	0.3576	0.05416	4.63554e-11	0.013179	48.9595
CD4-CD8- Natural Killer T %lymphocyte || id:ebi-a-GCST90001638	rs77738700	11	112751407	3668	A	G	0.1067	-0.3774	0.03905	7.84513e-22	0.0271516	102.316
CD4-CD8- Natural Killer T %lymphocyte || id:ebi-a-GCST90001638	rs9916629	17	33796260	3668	C	T	0.5123	0.1378	0.02431	1.54e-08	0.00948867	35.1187
Natural Killer %CD3- lymphocyte || id:ebi-a-GCST90001646	rs183053322	1	25076059	3669	T	C	0.0354	-0.4163	0.06609	3.35097e-10	0.0118357	43.9213
Natural Killer %CD3- lymphocyte || id:ebi-a-GCST90001646	rs11954223	5	67413499	3669	A	G	0.001	-2.093	0.3644	9.93002e-09	0.00875254	32.379
Natural Killer %CD3- lymphocyte || id:ebi-a-GCST90001646	rs12874404	13	108993494	3669	G	A	0.319	-0.1456	0.02572	1.60398e-08	0.00921066	34.0895
Natural Killer %CD3- lymphocyte || id:ebi-a-GCST90001646	rs7218011	17	33773022	3669	G	A	0.1634	0.1822	0.03225	1.741e-08	0.00907605	33.5867
Natural Killer %CD3- lymphocyte || id:ebi-a-GCST90001646	rs9916257	17	33797371	3669	T	G	0.5685	-0.1909	0.02375	1.21088e-15	0.0178794	66.7574
HLA DR+ Natural Killer Absolute Count || id:ebi-a-GCST90001648	rs115805162	1	161410253	3580	T	C	0.2074	0.2631	0.03144	8.31764e-17	0.022758	83.3245
HLA DR+ Natural Killer Absolute Count || id:ebi-a-GCST90001648	rs71632989	1	161533055	3580	G	T	0.2473	-0.6984	0.02689	2.05116e-136	0.181587	793.875
HLA DR+ Natural Killer Absolute Count || id:ebi-a-GCST90001648	rs71639910	1	161937774	3580	A	G	0.0686	-0.3019	0.04947	1.153e-09	0.0116471	42.1643
HLA DR+ Natural Killer Absolute Count || id:ebi-a-GCST90001648	rs8025803	15	80260273	3580	T	A	0.1786	-0.2666	0.03341	1.98701e-15	0.0208539	76.2043
HLA DR+ Natural Killer %Natural Killer || id:ebi-a-GCST90001649	rs115805162	1	161410253	3596	T	C	0.2076	0.2582	0.03216	1.32008e-15	0.0219338	80.598
HLA DR+ Natural Killer %Natural Killer || id:ebi-a-GCST90001649	rs71632989	1	161533055	3596	G	T	0.2474	-0.6848	0.02772	1.30317e-124	0.174631	760.416
HLA DR+ Natural Killer %Natural Killer || id:ebi-a-GCST90001649	rs3933769	1	161559327	3596	G	A	0.6143	0.1574	0.02744	1.04299e-08	0.01174	42.6949
HLA DR+ Natural Killer %Natural Killer || id:ebi-a-GCST90001649	rs865239	1	156896164	3596	G	A	0.5004	-0.1371	0.02509	4.96604e-08	0.0093982	34.0976
HLA DR+ Natural Killer %Natural Killer || id:ebi-a-GCST90001649	rs7180804	15	80259074	3596	A	G	0.2162	-0.2525	0.03019	8.73575e-17	0.021608	79.3741
HLA DR+ Natural Killer %Natural Killer || id:ebi-a-GCST90001649	rs9916257	17	33797371	3596	T	G	0.5698	0.1457	0.02506	6.72094e-09	0.0104074	37.7975
HLA DR+ Natural Killer %CD3- lymphocyte || id:ebi-a-GCST90001650	rs71632979	1	161526397	3596	G	A	0.2474	-0.7124	0.02686	9.977e-142	0.188991	837.518
HLA DR+ Natural Killer %CD3- lymphocyte || id:ebi-a-GCST90001650	rs3933769	1	161559327	3596	G	A	0.6143	0.1562	0.0269	6.86705e-09	0.0115617	42.0388
HLA DR+ Natural Killer %CD3- lymphocyte || id:ebi-a-GCST90001650	rs115805162	1	161410253	3596	T	C	0.2076	0.2697	0.0315	1.62218e-17	0.0239312	88.1173
HLA DR+ Natural Killer %CD3- lymphocyte || id:ebi-a-GCST90001650	rs8025803	15	80260273	3596	T	A	0.1783	-0.2729	0.0334	4.21697e-16	0.0218224	80.1793
CD39+ CD4+ T cell %T cell || id:ebi-a-GCST90001658	rs10736092	10	97570315	3440	G	A	0.469	1.014	0.01774	1e-200	0.512122	3608.84
CD39+ CD4+ T cell %T cell || id:ebi-a-GCST90001658	rs202211780	10	97016742	3440	G	A	0.0879	0.4557	0.04341	2.14289e-25	0.0332981	118.422
CD39+ CD4+ T cell %T cell || id:ebi-a-GCST90001658	rs12268044	10	98794615	3440	T	C	0.3438	-0.172	0.02583	3.155e-11	0.0133484	46.5126
CD39+ CD4+ T cell %T cell || id:ebi-a-GCST90001658	rs72809762	10	97294154	3440	T	C	0.0674	0.4022	0.0483	1.17598e-16	0.0203362	71.3671
CD39+ CD4+ T cell %T cell || id:ebi-a-GCST90001658	rs10786199	10	97069472	3440	A	G	0.2888	-0.2028	0.02738	1.62106e-13	0.0168949	59.0828
CD39+ CD4+ T cell %T cell || id:ebi-a-GCST90001658	rs10882701	10	97741071	3440	C	A	0.5141	-0.3969	0.02378	3.17322e-60	0.0787022	293.692
CD39+ CD4+ T cell %T cell || id:ebi-a-GCST90001658	rs7918541	10	98168559	3440	G	A	0.9472	-0.5209	0.0533	2.85825e-22	0.0271403	95.9113
CD39+ CD4+ T cell %CD4+ T cell || id:ebi-a-GCST90001659	rs202211780	10	97016742	3440	G	A	0.0879	0.4701	0.04338	6.21871e-27	0.0354358	126.304
CD39+ CD4+ T cell %CD4+ T cell || id:ebi-a-GCST90001659	rs7918541	10	98168559	3440	G	A	0.9472	-0.5584	0.05319	2.15278e-25	0.0311886	110.678
CD39+ CD4+ T cell %CD4+ T cell || id:ebi-a-GCST90001659	rs72809762	10	97294154	3440	T	C	0.0674	0.4246	0.04825	2.12324e-18	0.0226645	79.7274
CD39+ CD4+ T cell %CD4+ T cell || id:ebi-a-GCST90001659	rs10882701	10	97741071	3440	C	A	0.5141	-0.3997	0.02377	4.54255e-61	0.0798165	298.211
CD39+ CD4+ T cell %CD4+ T cell || id:ebi-a-GCST90001659	rs10786199	10	97069472	3440	A	G	0.2888	-0.2039	0.02738	1.20698e-13	0.0170786	59.7366
CD39+ CD4+ T cell %CD4+ T cell || id:ebi-a-GCST90001659	rs12268044	10	98794615	3440	T	C	0.3438	-0.1834	0.02581	1.44112e-12	0.0151765	52.9808
CD39+ CD4+ T cell %CD4+ T cell || id:ebi-a-GCST90001659	rs10736092	10	97570315	3440	G	A	0.469	1.023	0.01758	1e-200	0.521253	3743.25
CD39+ CD4+ T cell Absolute Count || id:ebi-a-GCST90001660	rs10882701	10	97741071	3408	C	A	0.5139	-0.4118	0.0249	3.85301e-59	0.0847241	315.282
CD39+ CD4+ T cell Absolute Count || id:ebi-a-GCST90001660	rs202211780	10	97016742	3408	G	A	0.088	0.5001	0.04545	1.06611e-27	0.0401441	142.449
CD39+ CD4+ T cell Absolute Count || id:ebi-a-GCST90001660	rs72809762	10	97294154	3408	T	C	0.0675	0.4486	0.05056	1.11789e-18	0.0253338	88.5299
CD39+ CD4+ T cell Absolute Count || id:ebi-a-GCST90001660	rs12268044	10	98794615	3408	T	C	0.3446	-0.1846	0.02711	1.17706e-11	0.0153927	53.2472
CD39+ CD4+ T cell Absolute Count || id:ebi-a-GCST90001660	rs7074403	10	97605057	3408	G	C	0.4688	1.015	0.01927	1e-200	0.513107	3589.37
CD39+ CD4+ T cell Absolute Count || id:ebi-a-GCST90001660	rs141018090	10	98169221	3408	T	G	0.0524	0.5248	0.05593	1.13501e-20	0.027351	95.7773
CD39+ CD4+ T cell Absolute Count || id:ebi-a-GCST90001660	rs10786199	10	97069472	3408	A	G	0.2895	-0.2188	0.02869	3.14268e-14	0.0196942	68.4259
CD28+ CD45RA+ CD8dim T cell %T cell || id:ebi-a-GCST90001664	rs113435341	1	198151688	3440	G	A	0.0032	2.157	0.2061	2.96415e-25	0.0296817	105.167
CD28+ CD45RA+ CD8dim T cell %T cell || id:ebi-a-GCST90001664	rs11579717	1	199999121	3440	A	G	0.0044	1.303	0.1744	1.01508e-13	0.014875	51.9124
CD28+ CD45RA+ CD8dim T cell %T cell || id:ebi-a-GCST90001664	rs116794175	1	194010208	3440	C	T	0.0042	1.164	0.1805	1.30101e-10	0.0113333	39.4106
CD28+ CD45RA+ CD8dim T cell %T cell || id:ebi-a-GCST90001664	rs4832054	2	87058580	3440	A	G	0.243	0.1726	0.02712	2.208e-10	0.0109601	38.0983
CD28+ CD45RA+ CD8dim T cell %T cell || id:ebi-a-GCST90001664	rs79827501	2	38431267	3440	T	G	0.0731	-0.267	0.04503	3.34103e-09	0.00966057	33.537
CD28+ CD45RA+ CD8dim T cell %T cell || id:ebi-a-GCST90001664	rs7583259	2	38921934	3440	G	C	0.502	0.1951	0.02331	8.40814e-17	0.0190317	66.7004
CD28+ CD45RA+ CD8dim T cell %T cell || id:ebi-a-GCST90001664	rs12712610	2	38897249	3440	G	A	0.2977	0.1724	0.02569	2.273e-11	0.0124281	43.2656
CD28+ CD45RA+ CD8dim T cell %CD8dim T cell || id:ebi-a-GCST90001665	rs11579717	1	199999121	3440	A	G	0.0044	1.307	0.1858	2.37411e-12	0.0149664	52.2364
CD28+ CD45RA+ CD8dim T cell %CD8dim T cell || id:ebi-a-GCST90001665	rs116794175	1	194010208	3440	C	T	0.0042	1.191	0.1918	5.92107e-10	0.0118652	41.2824
CD28+ CD45RA+ CD8dim T cell %CD8dim T cell || id:ebi-a-GCST90001665	rs146620586	1	198524264	3440	T	G	0.0032	2.776	0.2798	6.74528e-23	0.0491617	177.757
CD28+ CD45RA+ CD8dim T cell %CD8dim T cell || id:ebi-a-GCST90001665	rs2367376	2	87009742	3440	C	T	0.2464	0.1716	0.02881	2.84603e-09	0.0109357	38.0126
CD28+ CD45RA+ CD8dim T cell %CD8dim T cell || id:ebi-a-GCST90001665	rs7583259	2	38921934	3440	G	C	0.502	0.1741	0.02479	2.60916e-12	0.0151552	52.9052
CD28+ CD45RA+ CD8dim T cell %CD8dim T cell || id:ebi-a-GCST90001665	rs12712610	2	38897249	3440	G	A	0.2977	0.1611	0.02726	3.79603e-09	0.0108523	37.7196
CD28+ CD45RA+ CD8dim T cell Absolute Count || id:ebi-a-GCST90001666	rs116794175	1	194010208	3408	C	T	0.0043	1.018	0.1715	3.23303e-09	0.00887406	30.4957
CD28+ CD45RA+ CD8dim T cell Absolute Count || id:ebi-a-GCST90001666	rs146620586	1	198524264	3408	T	G	0.0032	2.334	0.2506	2.12324e-20	0.0347528	122.63
CD28+ CD45RA+ CD8dim T cell Absolute Count || id:ebi-a-GCST90001666	rs11579717	1	199999121	3408	A	G	0.0044	1.176	0.1662	1.76889e-12	0.0121166	41.7755
CD28+ CD45RA+ CD8dim T cell Absolute Count || id:ebi-a-GCST90001666	rs7583259	2	38921934	3408	G	C	0.5021	0.1794	0.02218	8.33681e-16	0.0160919	55.7054
CD28+ CD45RA+ CD8dim T cell Absolute Count || id:ebi-a-GCST90001666	rs61038907	2	87061070	3408	A	C	0.2664	0.1398	0.02509	2.72101e-08	0.00763902	26.2188
CD28+ CD45RA+ CD8dim T cell Absolute Count || id:ebi-a-GCST90001666	rs12712610	2	38897249	3408	G	A	0.2974	0.1631	0.02442	2.82293e-11	0.011117	38.2901
CD28+ CD45RA+ CD8dim T cell Absolute Count || id:ebi-a-GCST90001666	rs74577787	3	84799491	3408	T	C	0.0003	3.341	0.5986	2.58399e-08	0.00669536	22.9581
CD28+ CD45RA+ CD8dim T cell Absolute Count || id:ebi-a-GCST90001666	rs112637846	6	149114553	3408	A	C	0.0003	3.334	0.5986	2.75797e-08	0.00666733	22.8614
CD39+ CD8+ T cell %T cell || id:ebi-a-GCST90001670	rs10736092	10	97570315	3440	G	A	0.469	1.01	0.01914	1e-200	0.508089	3551.07
CD39+ CD8+ T cell %T cell || id:ebi-a-GCST90001670	rs117648214	10	98816434	3440	T	C	0.0029	1.27	0.2262	2.14398e-08	0.00932769	32.3705
CD39+ CD8+ T cell %T cell || id:ebi-a-GCST90001670	rs17111341	10	97881031	3440	C	T	0.0667	0.6237	0.0518	9.80167e-33	0.0484316	174.982
CD39+ CD8+ T cell %T cell || id:ebi-a-GCST90001670	rs111534725	10	98139264	3440	T	G	0.041	0.7307	0.06471	4.66445e-29	0.0419866	150.676
CD39+ CD8+ T cell %T cell || id:ebi-a-GCST90001670	rs11818051	10	97972294	3440	T	C	0.0317	0.6769	0.07397	9.34545e-20	0.0281286	99.5051
CD39+ CD8+ T cell %T cell || id:ebi-a-GCST90001670	rs12777195	10	96998743	3440	G	A	0.3594	0.2205	0.0273	9.09704e-16	0.0223878	78.732
CD39+ CD8+ T cell %T cell || id:ebi-a-GCST90001670	rs12778618	10	95633120	3440	C	T	0.0462	0.8332	0.06081	1.22687e-41	0.0611826	224.054
CD39+ CD8+ T cell %T cell || id:ebi-a-GCST90001670	rs72812685	10	95845989	3440	A	G	0.0483	0.6459	0.05873	1.13188e-27	0.0383537	137.119
CD39+ CD8+ T cell %CD8+ T cell || id:ebi-a-GCST90001671	rs4917715	10	97592297	3440	G	C	0.469	1.002	0.01937	1e-200	0.500072	3438.99
CD39+ CD8+ T cell %CD8+ T cell || id:ebi-a-GCST90001671	rs12778618	10	95633120	3440	C	T	0.0462	0.8186	0.06103	5.06524e-40	0.0590572	215.782
CD39+ CD8+ T cell %CD8+ T cell || id:ebi-a-GCST90001671	rs72812685	10	95845989	3440	A	G	0.0483	0.6238	0.05887	7.75354e-26	0.035774	127.554
CD39+ CD8+ T cell %CD8+ T cell || id:ebi-a-GCST90001671	rs146426185	10	99452494	3440	C	A	0.0635	-0.3008	0.05314	1.639e-08	0.0107614	37.4
CD39+ CD8+ T cell %CD8+ T cell || id:ebi-a-GCST90001671	rs111534725	10	98139264	3440	T	G	0.041	0.7675	0.06467	7.27445e-32	0.0463222	166.991
CD39+ CD8+ T cell %CD8+ T cell || id:ebi-a-GCST90001671	rs2901833	10	96998591	3440	A	G	0.383	0.2205	0.02662	1.73301e-16	0.022979	80.8599
CD39+ CD8+ T cell %CD8+ T cell || id:ebi-a-GCST90001671	rs17111341	10	97881031	3440	C	T	0.0667	0.6402	0.05184	2.58881e-34	0.051028	184.868
CD39+ CD8+ T cell %CD8+ T cell || id:ebi-a-GCST90001671	rs11818051	10	97972294	3440	T	C	0.0317	0.6977	0.07403	7.7464e-21	0.0298839	105.906
CD39+ CD8+ T cell Absolute Count || id:ebi-a-GCST90001672	rs11818051	10	97972294	3408	T	C	0.0317	0.7156	0.07506	2.78676e-21	0.0314369	110.549
CD39+ CD8+ T cell Absolute Count || id:ebi-a-GCST90001672	rs10748649	10	97601703	3408	C	A	0.469	1.01	0.01968	1e-200	0.508089	3518.02
CD39+ CD8+ T cell Absolute Count || id:ebi-a-GCST90001672	rs12778618	10	95633120	3408	C	T	0.0461	0.8528	0.06178	3.22701e-42	0.0639629	232.745
CD39+ CD8+ T cell Absolute Count || id:ebi-a-GCST90001672	rs72812685	10	95845989	3408	A	G	0.0481	0.6785	0.05954	1.48594e-29	0.0421567	149.905
CD39+ CD8+ T cell Absolute Count || id:ebi-a-GCST90001672	rs111534725	10	98139264	3408	T	G	0.0409	0.7282	0.06583	5.68853e-28	0.0416024	147.849
CD39+ CD8+ T cell Absolute Count || id:ebi-a-GCST90001672	rs17111341	10	97881031	3408	C	T	0.0668	0.6424	0.05263	1.4471e-33	0.0514508	184.747
CD39+ CD8+ T cell Absolute Count || id:ebi-a-GCST90001672	rs12778797	10	96998688	3408	C	T	0.3841	0.2118	0.0271	7.19283e-15	0.0212244	73.8581
CD28+ CD45RA+ CD8+ T cell %T cell || id:ebi-a-GCST90001688	rs149023182	1	232754676	3440	G	A	0.0001	4.52	0.7897	1.13399e-08	0.00408567	14.1042
CD28+ CD45RA+ CD8+ T cell %T cell || id:ebi-a-GCST90001688	rs12755474	1	216352525	3440	G	A	0.0001	6.643	1.199	3.21603e-08	0.00882501	30.6105
CD28+ CD45RA+ CD8+ T cell %T cell || id:ebi-a-GCST90001688	rs7583259	2	38921934	3440	G	C	0.502	0.104	0.01759	3.71099e-09	0.00540791	18.6935
CD28+ CD45RA+ CD8+ T cell %T cell || id:ebi-a-GCST90001688	rs146985291	3	170169608	3440	G	A	0.0001	6.493	1.126	8.688e-09	0.00843097	29.2321
CD28+ CD45RA+ CD8+ T cell %T cell || id:ebi-a-GCST90001688	rs115218435	4	67836131	3440	G	T	0.0001	4.272	0.7543	1.60299e-08	0.00364963	12.5934
CD28+ CD45RA+ CD8+ T cell %T cell || id:ebi-a-GCST90001688	rs76604940	4	31397782	3440	C	A	0.0001	3.867	0.6826	1.58899e-08	0.00299044	10.312
CD28+ CD45RA+ CD8+ T cell %T cell || id:ebi-a-GCST90001688	rs137858581	5	173002007	3440	C	T	0.0001	3.974	0.7251	4.54098e-08	0.00315822	10.8924
CD28+ CD45RA+ CD8+ T cell %T cell || id:ebi-a-GCST90001688	rs116562707	6	31360602	3440	G	A	0.0192	0.4024	0.06819	3.96899e-09	0.00609856	21.0955
CD28+ CD45RA+ CD8+ T cell %T cell || id:ebi-a-GCST90001688	rs184082746	7	92791863	3440	C	T	0.0001	4.025	0.6399	3.58897e-10	0.0032398	11.1746
CD28+ CD45RA+ CD8+ T cell %T cell || id:ebi-a-GCST90001688	rs182236332	7	124954943	3440	G	A	0.0001	4.848	0.8097	2.34202e-09	0.00470015	16.2354
CD28+ CD45RA+ CD8+ T cell %T cell || id:ebi-a-GCST90001688	rs113447229	9	105346840	3440	C	T	0.0001	4.765	0.8459	1.91801e-08	0.00454059	15.6818
CD28+ CD45RA+ CD8+ T cell %T cell || id:ebi-a-GCST90001688	rs192475369	9	33552507	3440	T	A	0.0001	5.704	1.002	1.34602e-08	0.00650647	22.5158
CD28+ CD45RA+ CD8+ T cell %T cell || id:ebi-a-GCST90001688	rs76325389	9	122676137	3440	G	A	0.0001	4.877	0.8599	1.53299e-08	0.00475655	16.4312
CD28+ CD45RA+ CD8+ T cell %T cell || id:ebi-a-GCST90001688	rs189801254	10	68336237	3440	A	C	0.0001	4.11	0.7256	1.59901e-08	0.00337808	11.6532
CD28+ CD45RA+ CD8+ T cell %T cell || id:ebi-a-GCST90001688	rs80194890	10	91332621	3440	G	T	0.0001	4.68	0.8111	8.64809e-09	0.00438004	15.1248
CD28+ CD45RA+ CD8+ T cell %T cell || id:ebi-a-GCST90001688	rs9592479	13	67157607	3440	C	G	0.0001	4.763	0.8417	1.65101e-08	0.00453678	15.6685
CD28+ CD45RA+ CD8+ T cell %T cell || id:ebi-a-GCST90001688	rs58471414	14	28349764	3440	G	T	0.0001	3.833	0.6771	1.62701e-08	0.00293808	10.1309
CD28+ CD45RA+ CD8+ T cell %T cell || id:ebi-a-GCST90001688	rs117494082	14	56862154	3440	A	G	0.0001	3.894	0.6914	1.935e-08	0.00303234	10.4569
CD28+ CD45RA+ CD8+ T cell %T cell || id:ebi-a-GCST90001688	rs144591335	16	59010741	3440	G	A	0.0001	3.946	0.6967	1.59698e-08	0.00311387	10.7389
CD28+ CD45RA+ CD8+ T cell %T cell || id:ebi-a-GCST90001688	rs111283043	16	79205197	3440	C	A	0.0001	4.463	0.7922	1.90498e-08	0.00398328	13.7493
CD28+ CD45RA+ CD8+ T cell %T cell || id:ebi-a-GCST90001688	rs142208889	19	51829114	3440	T	C	0.0001	3.814	0.6612	8.681e-09	0.00290903	10.0304
CD28+ CD45RA+ CD8+ T cell %T cell || id:ebi-a-GCST90001688	rs145827119	20	57132122	3440	T	C	0.0001	4.893	0.8386	5.91494e-09	0.00478781	16.5397
CD28+ CD45RA- CD8+ T cell %CD8+ T cell || id:ebi-a-GCST90001692	rs11579717	1	199999121	3440	A	G	0.0044	-1.249	0.188	3.54568e-11	0.0136676	47.6404
CD28+ CD45RA- CD8+ T cell %CD8+ T cell || id:ebi-a-GCST90001692	rs146620586	1	198524264	3440	T	G	0.0032	-2.596	0.2832	8.25848e-20	0.042993	154.45
CD28+ CD45RA- CD8+ T cell %CD8+ T cell || id:ebi-a-GCST90001692	rs4368632	4	78946913	3440	C	G	0.623	0.1446	0.0259	2.57798e-08	0.00982191	34.1027
CD28+ CD45RA- CD8+ T cell %CD8+ T cell || id:ebi-a-GCST90001692	rs9271513	6	32589523	3440	G	C	0.7833	-0.2338	0.03453	1.48184e-11	0.0185569	65.005
CD28+ CD45RA- CD8+ T cell %CD8+ T cell || id:ebi-a-GCST90001692	rs1051488	6	31322911	3440	T	C	0.7693	0.2395	0.03338	8.82064e-13	0.0203603	71.4536
CD45RA- CD28- CD8+ T cell %T cell || id:ebi-a-GCST90001697	rs55971473	1	117061778	3425	T	C	0.001	11.36	1.879	1.67402e-09	0.257841	1189.22
CD45RA- CD28- CD8+ T cell %T cell || id:ebi-a-GCST90001697	rs61772921	1	80897562	3425	C	T	0.0001	31.35	4.91	1.94998e-10	0.196545	837.35
CD45RA- CD28- CD8+ T cell %T cell || id:ebi-a-GCST90001697	rs55881385	1	34724192	3425	T	G	0.0001	25.81	4.27	1.66299e-09	0.133218	526.089
CD45RA- CD28- CD8+ T cell %T cell || id:ebi-a-GCST90001697	rs115954619	2	174896997	3425	A	G	0.0015	9.757	1.738	2.14902e-08	0.285169	1365.54
CD45RA- CD28- CD8+ T cell %T cell || id:ebi-a-GCST90001697	rs114763811	2	191319109	3425	A	C	0.0001	47.98	7.59	2.92099e-10	0.46037	2920.24
CD45RA- CD28- CD8+ T cell %T cell || id:ebi-a-GCST90001697	rs58905133	2	38887964	3425	G	A	0.3523	1.152	0.1309	2.07922e-18	0.60565	5257.1
CD45RA- CD28- CD8+ T cell %T cell || id:ebi-a-GCST90001697	rs114135956	2	8930530	3425	C	T	0.0003	32	3.541	2.61216e-19	0.614216	5449.83
CD45RA- CD28- CD8+ T cell %T cell || id:ebi-a-GCST90001697	rs190272290	2	9944052	3425	A	G	0.0003	24.63	3.673	2.34477e-11	0.363873	1958
CD45RA- CD28- CD8+ T cell %T cell || id:ebi-a-GCST90001697	rs150146567	2	12784208	3425	A	T	0.0019	8.79	1.394	3.27899e-10	0.293046	1418.9
CD45RA- CD28- CD8+ T cell %T cell || id:ebi-a-GCST90001697	rs79190516	2	151197759	3425	G	T	0.0012	10.56	1.865	1.64399e-08	0.267311	1248.84
CD45RA- CD28- CD8+ T cell %T cell || id:ebi-a-GCST90001697	rs149994650	3	18550864	3425	A	C	0.0003	22.84	3.766	1.47099e-09	0.312905	1558.85
CD45RA- CD28- CD8+ T cell %T cell || id:ebi-a-GCST90001697	rs62409210	4	25412773	3425	A	G	0.0001	29.68	4.936	2.02801e-09	0.176163	731.947
CD45RA- CD28- CD8+ T cell %T cell || id:ebi-a-GCST90001697	rs76506268	4	187981624	3425	G	A	0.0032	6.353	1.049	1.52202e-09	0.257481	1186.98
CD45RA- CD28- CD8+ T cell %T cell || id:ebi-a-GCST90001697	rs12656604	5	72679056	3425	A	C	0.0047	5.388	0.8953	1.952e-09	0.271605	1276.37
CD45RA- CD28- CD8+ T cell %T cell || id:ebi-a-GCST90001697	rs114216104	5	140131486	3425	T	C	0.0001	30.16	4.486	2.08978e-11	0.181907	761.121
CD45RA- CD28- CD8+ T cell %T cell || id:ebi-a-GCST90001697	rs115546994	5	159062854	3425	T	A	0.0004	15.77	2.724	7.75604e-09	0.198875	849.74
CD45RA- CD28- CD8+ T cell %T cell || id:ebi-a-GCST90001697	rs76343453	5	81353920	3425	C	T	0.0018	10.98	1.499	2.97577e-13	0.433236	2616.55
CD45RA- CD28- CD8+ T cell %T cell || id:ebi-a-GCST90001697	rs130071	6	31116210	3425	A	G	0.2185	1.086	0.1686	1.37e-10	0.402782	2308.58
CD45RA- CD28- CD8+ T cell %T cell || id:ebi-a-GCST90001697	rs140112233	7	115835641	3425	C	G	0.0001	43.28	6.761	1.74401e-10	0.374594	2050.25
CD45RA- CD28- CD8+ T cell %T cell || id:ebi-a-GCST90001697	rs76938777	7	31473901	3425	A	G	0.0003	18.92	3.324	1.36801e-08	0.214715	935.929
CD45RA- CD28- CD8+ T cell %T cell || id:ebi-a-GCST90001697	rs62488802	8	7162695	3425	T	C	0.0003	29.98	3.911	2.31206e-14	0.539118	4004.07
CD45RA- CD28- CD8+ T cell %T cell || id:ebi-a-GCST90001697	rs2977034	8	88503714	3425	T	C	0.0015	9.254	1.615	1.08201e-08	0.256524	1181.05
CD45RA- CD28- CD8+ T cell %T cell || id:ebi-a-GCST90001697	rs149487182	8	131518018	3425	T	C	0.0004	20.95	2.979	2.45584e-12	0.350982	1851.12
CD45RA- CD28- CD8+ T cell %T cell || id:ebi-a-GCST90001697	rs143930177	10	70543706	3425	A	G	0.0072	4.44	0.7441	2.66103e-09	0.281832	1343.29
CD45RA- CD28- CD8+ T cell %T cell || id:ebi-a-GCST90001697	rs117006645	10	108143796	3425	G	A	0.0004	16.44	2.719	1.61599e-09	0.216132	943.809
CD45RA- CD28- CD8+ T cell %T cell || id:ebi-a-GCST90001697	rs146027781	11	54986405	3425	C	T	0.0004	20.33	3.685	3.684e-08	0.330515	1689.88
CD45RA- CD28- CD8+ T cell %T cell || id:ebi-a-GCST90001697	rs11233425	11	82732689	3425	A	G	0.0003	23.77	3.62	5.92516e-11	0.338906	1754.78
CD45RA- CD28- CD8+ T cell %T cell || id:ebi-a-GCST90001697	rs111388649	12	28246470	3425	A	G	0.0001	26.26	4.684	2.22101e-08	0.137904	547.554
CD45RA- CD28- CD8+ T cell %T cell || id:ebi-a-GCST90001697	rs61908026	12	2808166	3425	C	G	0.0004	19.12	3.159	1.56401e-09	0.292343	1414.09
CD45RA- CD28- CD8+ T cell %T cell || id:ebi-a-GCST90001697	rs117975109	12	52408142	3425	T	G	0.0006	15.84	2.869	3.64502e-08	0.300906	1473.34
CD45RA- CD28- CD8+ T cell %T cell || id:ebi-a-GCST90001697	rs742867	14	68217724	3425	T	C	0.0029	7.048	1.098	1.57e-10	0.287275	1379.7
CD45RA- CD28- CD8+ T cell %T cell || id:ebi-a-GCST90001697	rs62021713	15	50365389	3425	T	C	0.0001	52.08	8.178	2.169e-10	0.542411	4057.51
CD45RA- CD28- CD8+ T cell %T cell || id:ebi-a-GCST90001697	rs147264423	15	78644995	3425	G	A	0.0003	19.07	3.318	9.78093e-09	0.218133	954.985
CD45RA- CD28- CD8+ T cell %T cell || id:ebi-a-GCST90001697	rs74707627	15	86484743	3425	C	T	0.0003	20.97	3.305	2.49799e-10	0.263765	1226.33
CD45RA- CD28- CD8+ T cell %T cell || id:ebi-a-GCST90001697	rs34375694	16	19193363	3425	G	A	0.0003	18.3	3.188	1.03801e-08	0.200874	860.428
CD45RA- CD28- CD8+ T cell %T cell || id:ebi-a-GCST90001697	rs149716976	16	75062625	3425	G	A	0.0057	4.577	0.79	7.53304e-09	0.237457	1065.92
CD45RA- CD28- CD8+ T cell %T cell || id:ebi-a-GCST90001697	rs151077900	16	1037963	3425	C	G	0.0004	15.42	2.675	8.83202e-09	0.190145	803.683
CD45RA- CD28- CD8+ T cell %T cell || id:ebi-a-GCST90001697	rs192302673	16	85685140	3425	T	C	0.0009	12.63	2.018	4.39198e-10	0.286872	1376.98
CD45RA- CD28- CD8+ T cell %T cell || id:ebi-a-GCST90001697	rs12597262	16	86442575	3425	G	C	0.0001	29.78	4.668	2.03301e-10	0.177352	737.953
CD45RA- CD28- CD8+ T cell %T cell || id:ebi-a-GCST90001697	rs75420474	18	39828718	3425	C	T	0.0003	28.44	3.429	1.56603e-16	0.485155	3225.6
CD45RA- CD28- CD8+ T cell %T cell || id:ebi-a-GCST90001697	rs117428784	19	43422957	3425	A	C	0.0004	24.71	3.261	4.53628e-14	0.488272	3266.1
CD45RA+ CD28- CD8+ T cell %T cell || id:ebi-a-GCST90001700	rs114230155	1	102796337	3425	A	G	0.0023	9.265	1.585	5.46802e-09	0.393957	2225.11
CD45RA+ CD28- CD8+ T cell %T cell || id:ebi-a-GCST90001700	rs140963286	1	24640467	3425	T	C	0.0001	33.4	5.736	6.30202e-09	0.22309	982.914
CD45RA+ CD28- CD8+ T cell %T cell || id:ebi-a-GCST90001700	rs76444609	1	249084997	3425	A	G	0.0001	51.58	5.751	4.81615e-19	0.532046	3891.82
CD45RA+ CD28- CD8+ T cell %T cell || id:ebi-a-GCST90001700	rs4853078	2	75148081	3425	G	T	0.0019	9.274	1.681	3.74197e-08	0.326206	1657.19
CD45RA+ CD28- CD8+ T cell %T cell || id:ebi-a-GCST90001700	rs79027575	2	146371302	3425	C	T	0.0022	9.036	1.652	4.83704e-08	0.358467	1912.65
CD45RA+ CD28- CD8+ T cell %T cell || id:ebi-a-GCST90001700	rs10176830	2	83631928	3425	C	G	0.0003	29.23	4.452	5.9731e-11	0.512482	3598.28
CD45RA+ CD28- CD8+ T cell %T cell || id:ebi-a-GCST90001700	rs72931475	2	159316835	3425	G	A	0.0003	31.04	4.31	7.30466e-13	0.577916	4686.75
CD45RA+ CD28- CD8+ T cell %T cell || id:ebi-a-GCST90001700	rs114581990	2	235962017	3425	G	A	0.0022	8.874	1.564	1.513e-08	0.345728	1808.77
CD45RA+ CD28- CD8+ T cell %T cell || id:ebi-a-GCST90001700	rs190665193	2	106438361	3425	G	A	0.0003	35.37	4.058	4.43507e-18	0.750397	10290.8
CD45RA+ CD28- CD8+ T cell %T cell || id:ebi-a-GCST90001700	rs148658406	3	153311399	3425	T	C	0.0001	32.81	5.716	1.02499e-08	0.215278	939.053
CD45RA+ CD28- CD8+ T cell %T cell || id:ebi-a-GCST90001700	rs111747460	3	74016318	3425	A	G	0.0003	26.82	4.296	4.80596e-10	0.431458	2597.66
CD45RA+ CD28- CD8+ T cell %T cell || id:ebi-a-GCST90001700	rs185587352	3	117384981	3425	A	G	0.0006	18.17	3.072	3.62101e-09	0.395941	2243.66
CD45RA+ CD28- CD8+ T cell %T cell || id:ebi-a-GCST90001700	rs16864501	3	152385976	3425	A	G	0.0001	33.31	5.744	7.30802e-09	0.221889	976.115
CD45RA+ CD28- CD8+ T cell %T cell || id:ebi-a-GCST90001700	rs79395509	4	176348299	3425	T	C	0.0006	26.23	4.191	4.38198e-10	0.82512	16150.4
CD45RA+ CD28- CD8+ T cell %T cell || id:ebi-a-GCST90001700	rs12501785	4	180565400	3425	A	G	0.0013	10.8	1.881	1.00399e-08	0.30287	1487.13
CD45RA+ CD28- CD8+ T cell %T cell || id:ebi-a-GCST90001700	rs75993384	4	55305871	3425	C	T	0.0001	38.22	4.737	9.73419e-16	0.292124	1412.6
CD45RA+ CD28- CD8+ T cell %T cell || id:ebi-a-GCST90001700	rs78088167	4	130098084	3425	G	A	0.0006	19.81	3.224	8.98607e-10	0.470641	3043.31
CD45RA+ CD28- CD8+ T cell %T cell || id:ebi-a-GCST90001700	rs116399750	4	176754667	3425	A	G	0.0006	17.96	3.205	2.27101e-08	0.386842	2159.57
CD45RA+ CD28- CD8+ T cell %T cell || id:ebi-a-GCST90001700	rs62321187	4	120605817	3425	T	C	0.0001	49	5.703	1.26386e-17	0.480152	3161.62
CD45RA+ CD28- CD8+ T cell %T cell || id:ebi-a-GCST90001700	rs114421150	4	16986930	3425	A	C	0.0003	25	4.08	9.99793e-10	0.374887	2052.81
CD45RA+ CD28- CD8+ T cell %T cell || id:ebi-a-GCST90001700	rs12499962	4	99029457	3425	G	A	0.0006	25.15	3.141	1.58599e-15	0.758572	10755.1
CD45RA+ CD28- CD8+ T cell %T cell || id:ebi-a-GCST90001700	rs116581718	5	29413612	3425	C	T	0.0006	22.4	3.301	1.35207e-11	0.601751	5172.12
CD45RA+ CD28- CD8+ T cell %T cell || id:ebi-a-GCST90001700	rs138327786	6	1730982	3425	A	G	0.0003	21.5	3.886	3.38104e-08	0.277267	1313.19
CD45RA+ CD28- CD8+ T cell %T cell || id:ebi-a-GCST90001700	rs375356899	6	165166578	3425	G	A	0.0092	4.521	0.8043	2.04099e-08	0.372626	2033.07
CD45RA+ CD28- CD8+ T cell %T cell || id:ebi-a-GCST90001700	rs149208831	6	10017676	3425	C	A	0.0003	25.69	4.095	3.96899e-10	0.395867	2242.97
CD45RA+ CD28- CD8+ T cell %T cell || id:ebi-a-GCST90001700	rs145604620	6	11491250	3425	G	A	0.0003	34.45	4.832	1.2249e-12	0.711868	8456.97
CD45RA+ CD28- CD8+ T cell %T cell || id:ebi-a-GCST90001700	rs79518488	6	28389143	3425	C	T	0.0003	24.55	4.474	4.37401e-08	0.361513	1938.11
CD45RA+ CD28- CD8+ T cell %T cell || id:ebi-a-GCST90001700	rs117692894	7	39587008	3425	T	G	0.0001	33.95	5.804	5.40804e-09	0.230497	1025.33
CD45RA+ CD28- CD8+ T cell %T cell || id:ebi-a-GCST90001700	rs77465871	7	47504039	3425	G	A	0.0015	13.03	1.94	2.13304e-11	0.508579	3542.51
CD45RA+ CD28- CD8+ T cell %T cell || id:ebi-a-GCST90001700	rs185754925	7	62917010	3425	G	A	0.0025	8.527	1.56	4.90196e-08	0.36264	1947.59
CD45RA+ CD28- CD8+ T cell %T cell || id:ebi-a-GCST90001700	rs143845801	7	84434549	3425	C	G	0.0007	18.54	2.753	1.89583e-11	0.480887	3170.94
CD45RA+ CD28- CD8+ T cell %T cell || id:ebi-a-GCST90001700	rs34039708	8	12500832	3425	A	C	0.0019	12.51	1.85	1.58416e-11	0.59357	4999.12
CD45RA+ CD28- CD8+ T cell %T cell || id:ebi-a-GCST90001700	rs79851411	8	13716390	3425	A	G	0.0001	35.15	5.793	1.439e-09	0.24708	1123.3
CD45RA+ CD28- CD8+ T cell %T cell || id:ebi-a-GCST90001700	rs117867588	8	15699657	3425	A	G	0.0001	36.56	6.272	6.06206e-09	0.2673	1248.76
CD45RA+ CD28- CD8+ T cell %T cell || id:ebi-a-GCST90001700	rs117478414	8	56081028	3425	T	C	0.0001	32.87	5.796	1.532e-08	0.216066	943.438
CD45RA+ CD28- CD8+ T cell %T cell || id:ebi-a-GCST90001700	rs10824158	10	53915868	3425	T	G	0.0019	9.768	1.725	1.62401e-08	0.361884	1941.23
CD45RA+ CD28- CD8+ T cell %T cell || id:ebi-a-GCST90001700	rs78069205	10	9668124	3425	G	A	0.0001	46.68	7.967	5.07096e-09	0.435761	2643.58
CD45RA+ CD28- CD8+ T cell %T cell || id:ebi-a-GCST90001700	rs143395500	10	69536834	3425	T	C	0.0001	51.17	8.845	7.91608e-09	0.523621	3762.46
CD45RA+ CD28- CD8+ T cell %T cell || id:ebi-a-GCST90001700	rs76552842	11	83433494	3425	A	G	0.0001	49.64	5.557	6.60237e-19	0.492777	3325.51
CD45RA+ CD28- CD8+ T cell %T cell || id:ebi-a-GCST90001700	rs116916598	11	121746998	3425	G	A	0.0006	19.07	3.407	2.33297e-08	0.436136	2647.61
CD45RA+ CD28- CD8+ T cell %T cell || id:ebi-a-GCST90001700	rs189796120	11	109281106	3425	T	C	0.0099	4.47	0.763	5.13594e-09	0.391705	2204.21
CD45RA+ CD28- CD8+ T cell %T cell || id:ebi-a-GCST90001700	rs117173207	11	24544063	3425	A	G	0.0004	18.77	3.342	2.10199e-08	0.281738	1342.67
CD45RA+ CD28- CD8+ T cell %T cell || id:ebi-a-GCST90001700	rs12279408	11	84269972	3425	T	C	0.0007	16	2.92	4.59505e-08	0.358149	1910.01
CD45RA+ CD28- CD8+ T cell %T cell || id:ebi-a-GCST90001700	rs117284243	11	122918979	3425	T	A	0.0001	49.65	5.795	1.5729e-17	0.492975	3328.15
CD45RA+ CD28- CD8+ T cell %T cell || id:ebi-a-GCST90001700	rs77113660	12	83249816	3425	G	A	0.0001	52.91	5.64	1.15611e-20	0.559838	4353.68
CD45RA+ CD28- CD8+ T cell %T cell || id:ebi-a-GCST90001700	rs10505739	12	10043518	3425	C	A	0.0004	18.81	3.393	3.20597e-08	0.28294	1350.66
CD45RA+ CD28- CD8+ T cell %T cell || id:ebi-a-GCST90001700	rs147107195	12	48190275	3425	T	C	0.0003	23.9	4.049	3.92401e-09	0.342623	1784.06
CD45RA+ CD28- CD8+ T cell %T cell || id:ebi-a-GCST90001700	rs146822590	12	130060949	3425	T	A	0.0009	14.19	2.379	2.683e-09	0.362115	1943.17
CD45RA+ CD28- CD8+ T cell %T cell || id:ebi-a-GCST90001700	rs77214871	13	84005540	3425	T	A	0.0001	46.69	5.344	3.68638e-18	0.435948	2645.59
CD45RA+ CD28- CD8+ T cell %T cell || id:ebi-a-GCST90001700	rs35068665	14	101798387	3425	G	T	0.0001	53.41	5.65	5.86813e-21	0.570469	4546.15
CD45RA+ CD28- CD8+ T cell %T cell || id:ebi-a-GCST90001700	rs147093663	15	81422902	3425	T	G	0.0001	42.63	7.413	9.65006e-09	0.363427	1954.23
CD45RA+ CD28- CD8+ T cell %T cell || id:ebi-a-GCST90001700	rs80331554	15	59013643	3425	G	A	0.0001	44.6	7.703	7.70407e-09	0.397792	2261.08
CD45RA+ CD28- CD8+ T cell %T cell || id:ebi-a-GCST90001700	rs72758450	15	69811049	3425	C	T	0.0001	33.05	5.644	5.188e-09	0.218439	956.695
CD45RA+ CD28- CD8+ T cell %T cell || id:ebi-a-GCST90001700	rs77467380	16	78662086	3425	T	C	0.0001	34.38	5.85	4.55596e-09	0.236373	1059.56
CD45RA+ CD28- CD8+ T cell %T cell || id:ebi-a-GCST90001700	rs116915023	18	62442252	3425	T	C	0.0016	10.65	1.782	2.49701e-09	0.362371	1945.33
CD45RA+ CD28- CD8+ T cell %T cell || id:ebi-a-GCST90001700	rs75438005	18	26017285	3425	A	G	0.0001	38.95	5.695	9.31108e-12	0.30339	1490.8
CD45RA+ CD28- CD8+ T cell %T cell || id:ebi-a-GCST90001700	rs191923221	19	18858754	3425	A	G	0.0072	4.991	0.8815	1.62002e-08	0.356122	1893.23
CD45RA+ CD28- CD8+ T cell %T cell || id:ebi-a-GCST90001700	rs118089863	19	24477916	3425	T	C	0.0018	12.62	2.243	1.98299e-08	0.57232	4580.64
CD45RA+ CD28- CD8+ T cell %T cell || id:ebi-a-GCST90001700	rs17791728	20	17556587	3425	C	T	0.0006	15.79	2.811	2.10402e-08	0.299009	1460.09
CD45RA+ CD28- CD8+ T cell %T cell || id:ebi-a-GCST90001700	rs180972485	20	24457030	3425	A	G	0.001	12.36	2.205	2.21998e-08	0.305234	1503.84
CD45RA+ CD28- CD8+ T cell %T cell || id:ebi-a-GCST90001700	rs41276984	20	37580670	3425	G	C	0.0012	15.14	2.254	2.20191e-11	0.549467	4174.67
CD45RA+ CD28- CD8+ T cell %T cell || id:ebi-a-GCST90001700	rs137942933	20	33104122	3425	T	G	0.0006	23.37	3.154	1.57906e-13	0.654995	6498.6
CD45RA+ CD28- CD8+ T cell %T cell || id:ebi-a-GCST90001700	rs62218442	22	23072586	3425	A	T	0.0007	15.67	2.862	4.64997e-08	0.343528	1791.23
BAFF-R on CD24+ CD27+ B cell || id:ebi-a-GCST90001702	rs2142827	22	42874781	3657	A	G	0.1416	-0.3402	0.03585	4.12287e-21	0.0281353	105.812
BAFF-R on CD24+ CD27+ B cell || id:ebi-a-GCST90001702	rs187315152	22	41305795	3657	T	A	0.0535	-0.5139	0.05851	2.39111e-18	0.0267462	100.444
BAFF-R on CD24+ CD27+ B cell || id:ebi-a-GCST90001702	rs73165130	22	42316496	3657	C	G	0.099	-1.493	0.0339	1e-200	0.397658	2412.98
BAFF-R on CD24+ CD27+ B cell || id:ebi-a-GCST90001702	rs5758649	22	42605548	3657	T	C	0.0871	-0.6147	0.04478	7.30802e-42	0.0600894	233.668
BAFF-R on CD24+ CD27+ B cell || id:ebi-a-GCST90001702	rs146069723	22	43339331	3657	T	C	0.0756	-0.574	0.04773	1.05999e-32	0.0460506	176.44
BAFF-R on CD24+ CD27+ B cell || id:ebi-a-GCST90001702	rs118137006	22	40727723	3657	C	A	0.015	-0.7507	0.1047	8.8736e-13	0.0166529	61.8972
BAFF-R on CD24+ CD27+ B cell || id:ebi-a-GCST90001702	rs9614288	22	44297686	3657	T	A	0.2346	-0.3203	0.0291	9.64717e-28	0.0368435	139.814
BAFF-R on CD24+ CD27+ B cell || id:ebi-a-GCST90001702	rs117086217	22	39876838	3657	G	A	0.0343	-0.5014	0.06723	1.08493e-13	0.0166546	61.9037
BAFF-R on CD24+ CD27+ B cell || id:ebi-a-GCST90001702	rs13058590	22	39641412	3657	T	C	0.0468	-0.3738	0.05926	3.16199e-10	0.0124663	46.1396
BAFF-R on CD24+ CD27+ B cell || id:ebi-a-GCST90001702	rs143944768	22	44378670	3657	T	C	0.0463	-0.3468	0.0588	4.02903e-09	0.0106214	39.2379
BAFF-R on IgD+ CD24+ B cell || id:ebi-a-GCST90001703	rs5758649	22	42605548	3657	T	C	0.0871	-0.5902	0.04484	1.09194e-38	0.0553949	214.342
BAFF-R on IgD+ CD24+ B cell || id:ebi-a-GCST90001703	rs117086217	22	39876838	3657	G	A	0.0343	-0.5093	0.06721	4.41876e-14	0.0171836	63.9041
BAFF-R on IgD+ CD24+ B cell || id:ebi-a-GCST90001703	rs75056525	22	43349884	3657	A	G	0.0762	-0.5571	0.0475	3.31589e-31	0.0436947	167.001
BAFF-R on IgD+ CD24+ B cell || id:ebi-a-GCST90001703	rs2142827	22	42874781	3657	A	G	0.1416	-0.3265	0.03588	1.48115e-19	0.0259149	97.2388
BAFF-R on IgD+ CD24+ B cell || id:ebi-a-GCST90001703	rs118137006	22	40727723	3657	C	A	0.015	-0.7396	0.1047	1.91602e-12	0.0161641	60.0504
BAFF-R on IgD+ CD24+ B cell || id:ebi-a-GCST90001703	rs73165129	22	42315371	3657	T	C	0.099	-1.487	0.03398	1e-200	0.394468	2381.02
BAFF-R on IgD+ CD24+ B cell || id:ebi-a-GCST90001703	rs9614288	22	44297686	3657	T	A	0.2346	-0.3097	0.02913	5.05243e-26	0.0344452	130.389
BAFF-R on IgD+ CD24+ B cell || id:ebi-a-GCST90001703	rs189503542	22	44698304	3657	A	T	0.0138	-0.6337	0.1091	6.95905e-09	0.0109305	40.3926
BAFF-R on IgD+ CD24- B cell || id:ebi-a-GCST90001704	rs1801274	1	161479745	3657	G	A	0.325	-0.1805	0.02691	2.28876e-11	0.0142946	53.0044
BAFF-R on IgD+ CD24- B cell || id:ebi-a-GCST90001704	rs182240980	22	42317478	3657	T	A	0.099	-1.51	0.03362	1e-200	0.406765	2506.14
BAFF-R on IgD+ CD24- B cell || id:ebi-a-GCST90001704	rs5759079	22	43393437	3657	A	G	0.1406	-0.4296	0.03601	3.27265e-32	0.0446004	170.625
BAFF-R on IgD+ CD24- B cell || id:ebi-a-GCST90001704	rs149806587	22	40774205	3657	G	A	0.0526	-0.5384	0.05731	9.76562e-21	0.0288908	108.737
BAFF-R on IgD+ CD24- B cell || id:ebi-a-GCST90001704	rs5757678	22	39843409	3657	T	C	0.6418	0.2191	0.0259	3.82384e-17	0.0220719	82.4936
BAFF-R on IgD+ CD24- B cell || id:ebi-a-GCST90001704	rs117705111	22	41957510	3657	A	G	0.0365	-0.763	0.065	2.9662e-31	0.0409471	156.052
BAFF-R on IgD+ CD24- B cell || id:ebi-a-GCST90001704	rs1894588	22	40629980	3657	T	C	0.0622	-0.532	0.051	3.96917e-25	0.0330182	124.802
BAFF-R on IgD+ CD24- B cell || id:ebi-a-GCST90001704	rs117430146	22	41998660	3657	C	G	0.0561	0.3164	0.0557	1.45101e-08	0.0106021	39.1659
BAFF-R on IgD+ CD24- B cell || id:ebi-a-GCST90001704	rs1081003	22	42525756	3657	A	G	0.0874	-0.4975	0.0448	3.3243e-28	0.0394828	150.242
BAFF-R on IgD+ CD24- B cell || id:ebi-a-GCST90001704	rs76146864	22	40246055	3657	T	C	0.0264	-0.7283	0.07763	1.10002e-20	0.0272669	102.454
BAFF-R on IgD+ CD38- B cell || id:ebi-a-GCST90001705	rs1081003	22	42525756	3645	A	G	0.0872	-0.5412	0.04473	4.58564e-33	0.046627	178.17
BAFF-R on IgD+ CD38- B cell || id:ebi-a-GCST90001705	rs149806587	22	40774205	3645	G	A	0.0527	-0.5355	0.05733	1.61213e-20	0.0286317	107.38
BAFF-R on IgD+ CD38- B cell || id:ebi-a-GCST90001705	rs117430146	22	41998660	3645	C	G	0.0562	0.3149	0.05565	1.65402e-08	0.0105194	38.7296
BAFF-R on IgD+ CD38- B cell || id:ebi-a-GCST90001705	rs5757678	22	39843409	3645	T	C	0.6417	0.2107	0.02589	5.47394e-16	0.0204145	75.9197
BAFF-R on IgD+ CD38- B cell || id:ebi-a-GCST90001705	rs182240980	22	42317478	3645	T	A	0.0989	-1.496	0.03377	1e-200	0.398899	2417.54
BAFF-R on IgD+ CD38- B cell || id:ebi-a-GCST90001705	rs5759077	22	43391816	3645	A	T	0.1407	-0.4487	0.03596	5.1713e-35	0.0486834	186.43
BAFF-R on IgD+ CD38- B cell || id:ebi-a-GCST90001705	rs117705111	22	41957510	3645	A	G	0.0364	-0.7379	0.06516	2.99709e-29	0.0381965	144.676
BAFF-R on IgD+ CD38- B cell || id:ebi-a-GCST90001705	rs1894588	22	40629980	3645	T	C	0.0621	-0.5121	0.05103	2.1508e-23	0.0305483	114.794
BAFF-R on IgD+ CD38- B cell || id:ebi-a-GCST90001705	rs76146864	22	40246055	3645	T	C	0.0263	-0.6949	0.07785	6.85804e-19	0.0247318	92.3827
BAFF-R on IgD+ CD38- naive B cell || id:ebi-a-GCST90001706	rs1894588	22	40629980	1837	T	C	0.061	-0.607	0.07005	9.72076e-18	0.0422088	80.8664
BAFF-R on IgD+ CD38- naive B cell || id:ebi-a-GCST90001706	rs1081003	22	42525756	1837	A	G	0.0887	-0.5202	0.05995	8.86135e-18	0.0437477	83.9497
BAFF-R on IgD+ CD38- naive B cell || id:ebi-a-GCST90001706	rs2018340	22	43390319	1837	A	G	0.1375	-0.472	0.04978	7.45247e-21	0.0528416	102.374
BAFF-R on IgD+ CD38- naive B cell || id:ebi-a-GCST90001706	rs117705111	22	41957510	1837	A	G	0.0346	-0.7129	0.09169	1.24595e-14	0.0339524	64.4923
BAFF-R on IgD+ CD38- naive B cell || id:ebi-a-GCST90001706	rs6002543	22	42320547	1837	G	C	0.0947	-1.52	0.0467	9.09913e-184	0.39615	1203.83
BAFF-R on IgD+ CD38- naive B cell || id:ebi-a-GCST90001706	rs5757678	22	39843409	1837	T	C	0.6486	0.2286	0.03604	2.81903e-10	0.0238211	44.7783
BAFF-R on IgD+ CD38- naive B cell || id:ebi-a-GCST90001706	rs76146864	22	40246055	1837	T	C	0.025	-0.7454	0.1101	1.741e-11	0.0270865	51.0876
BAFF-R on IgD+ CD38- naive B cell || id:ebi-a-GCST90001706	rs149806587	22	40774205	1837	G	A	0.0517	-0.5047	0.07979	3.176e-10	0.0249766	47.0061
BAFF-R on IgD+ CD38- unswitched memory B cell || id:ebi-a-GCST90001707	rs113530150	22	40567196	1837	T	C	0.0806	-0.3995	0.06471	8.163e-10	0.0236539	44.4565
BAFF-R on IgD+ CD38- unswitched memory B cell || id:ebi-a-GCST90001707	rs11090614	22	44300847	1837	G	A	0.2474	-0.3049	0.03896	8.44501e-15	0.0346185	65.803
BAFF-R on IgD+ CD38- unswitched memory B cell || id:ebi-a-GCST90001707	rs150612106	22	40175781	1837	A	G	0.025	-0.6961	0.1109	4.22902e-10	0.0236221	44.3952
BAFF-R on IgD+ CD38- unswitched memory B cell || id:ebi-a-GCST90001707	rs187315152	22	41305795	1837	T	A	0.0501	-0.5226	0.083	3.819e-10	0.0259947	48.9733
BAFF-R on IgD+ CD38- unswitched memory B cell || id:ebi-a-GCST90001707	rs146069723	22	43339331	1837	T	C	0.0762	-0.5625	0.06459	6.77954e-18	0.0445459	85.5528
BAFF-R on IgD+ CD38- unswitched memory B cell || id:ebi-a-GCST90001707	rs73165129	22	42315371	1837	T	C	0.0944	-1.495	0.04742	9.84011e-175	0.382138	1134.92
BAFF-R on IgD+ CD38- unswitched memory B cell || id:ebi-a-GCST90001707	rs139290596	22	44349795	1837	G	A	0.0482	-0.4589	0.07926	8.25201e-09	0.0193223	36.155
BAFF-R on IgD+ CD38- unswitched memory B cell || id:ebi-a-GCST90001707	rs5758649	22	42605548	1837	T	C	0.0887	-0.6208	0.05961	1.02306e-24	0.0623044	121.925
BAFF-R on IgD+ CD38+ B cell || id:ebi-a-GCST90001708	rs4657041	1	161478859	3656	C	T	0.3342	-0.1522	0.02702	1.93099e-08	0.0103088	38.0608
BAFF-R on IgD+ CD38+ B cell || id:ebi-a-GCST90001708	rs117705111	22	41957510	3656	A	G	0.0365	-0.7389	0.0653	3.36667e-29	0.0384013	145.922
BAFF-R on IgD+ CD38+ B cell || id:ebi-a-GCST90001708	rs1081003	22	42525756	3656	A	G	0.0874	-0.4922	0.04486	1.40411e-27	0.0386461	146.889
BAFF-R on IgD+ CD38+ B cell || id:ebi-a-GCST90001708	rs5757678	22	39843409	3656	T	C	0.6418	0.2246	0.02597	7.67361e-18	0.023194	86.7631
BAFF-R on IgD+ CD38+ B cell || id:ebi-a-GCST90001708	rs1894588	22	40629980	3656	T	C	0.0622	-0.5142	0.05119	1.95299e-23	0.0308457	116.297
BAFF-R on IgD+ CD38+ B cell || id:ebi-a-GCST90001708	rs149806587	22	40774205	3656	G	A	0.0527	-0.4826	0.05757	7.24937e-17	0.0232543	86.9941
BAFF-R on IgD+ CD38+ B cell || id:ebi-a-GCST90001708	rs117430146	22	41998660	3656	C	G	0.0561	0.3402	0.0558	1.2e-09	0.0122571	45.3432
BAFF-R on IgD+ CD38+ B cell || id:ebi-a-GCST90001708	rs73165129	22	42315371	3656	T	C	0.099	-1.444	0.03455	1e-200	0.371984	2164.32
BAFF-R on IgD+ CD38+ B cell || id:ebi-a-GCST90001708	rs76146864	22	40246055	3656	T	C	0.0264	-0.7005	0.0779	3.77485e-19	0.025225	94.5573
BAFF-R on IgD+ CD38+ B cell || id:ebi-a-GCST90001708	rs5759079	22	43393437	3656	A	G	0.1406	-0.4284	0.03608	6.31248e-32	0.0443516	169.582
BAFF-R on IgD+ CD38dim B cell || id:ebi-a-GCST90001709	rs1801274	1	161479745	3657	G	A	0.325	-0.1765	0.02694	6.47143e-11	0.013668	50.649
BAFF-R on IgD+ CD38dim B cell || id:ebi-a-GCST90001709	rs1894588	22	40629980	3657	T	C	0.0622	-0.5308	0.05104	5.43751e-25	0.0328694	124.221
BAFF-R on IgD+ CD38dim B cell || id:ebi-a-GCST90001709	rs149806587	22	40774205	3657	G	A	0.0526	-0.5223	0.05739	1.44411e-19	0.0271887	102.152
BAFF-R on IgD+ CD38dim B cell || id:ebi-a-GCST90001709	rs73165129	22	42315371	3657	T	C	0.099	-1.516	0.03358	1e-200	0.410004	2539.96
BAFF-R on IgD+ CD38dim B cell || id:ebi-a-GCST90001709	rs5757678	22	39843409	3657	T	C	0.6418	0.2184	0.02591	5.07575e-17	0.0219311	81.9556
BAFF-R on IgD+ CD38dim B cell || id:ebi-a-GCST90001709	rs117705111	22	41957510	3657	A	G	0.0365	-0.7505	0.06509	3.08674e-30	0.0396165	150.771
BAFF-R on IgD+ CD38dim B cell || id:ebi-a-GCST90001709	rs117430146	22	41998660	3657	C	G	0.0561	0.3293	0.05572	3.71903e-09	0.0114842	42.4626
BAFF-R on IgD+ CD38dim B cell || id:ebi-a-GCST90001709	rs3819676	22	43339960	3657	A	T	0.1406	-0.4355	0.03601	4.92153e-33	0.0458339	175.57
BAFF-R on IgD+ CD38dim B cell || id:ebi-a-GCST90001709	rs1081003	22	42525756	3657	A	G	0.0874	-0.5028	0.04481	9.60948e-29	0.0403285	153.595
BAFF-R on IgD+ CD38dim B cell || id:ebi-a-GCST90001709	rs76146864	22	40246055	3657	T	C	0.0264	-0.7149	0.07772	5.93745e-20	0.0262727	98.6178
BAFF-R on IgD- CD24- B cell || id:ebi-a-GCST90001710	rs4657041	1	161478859	3657	C	T	0.3344	-0.1479	0.02692	4.176e-08	0.00973747	35.9404
BAFF-R on IgD- CD24- B cell || id:ebi-a-GCST90001710	rs118137006	22	40727723	3657	C	A	0.015	-0.7062	0.1044	1.57797e-11	0.0147371	54.6699
BAFF-R on IgD- CD24- B cell || id:ebi-a-GCST90001710	rs142780018	22	44395926	3657	A	G	0.0463	-0.3245	0.05867	3.41201e-08	0.00929934	34.3081
BAFF-R on IgD- CD24- B cell || id:ebi-a-GCST90001710	rs13058590	22	39641412	3657	T	C	0.0468	-0.355	0.05912	2.1e-09	0.0112439	41.5638
BAFF-R on IgD- CD24- B cell || id:ebi-a-GCST90001710	rs113530150	22	40567196	3657	T	C	0.0742	-0.3712	0.04904	4.73042e-14	0.0189307	70.5269
BAFF-R on IgD- CD24- B cell || id:ebi-a-GCST90001710	rs191405504	22	41305796	3657	T	A	0.0535	-0.5316	0.05831	1.2569e-19	0.0286203	107.689
BAFF-R on IgD- CD24- B cell || id:ebi-a-GCST90001710	rs150612106	22	40175781	3657	A	G	0.0261	-0.7252	0.07811	2.73716e-20	0.0267362	100.405
BAFF-R on IgD- CD24- B cell || id:ebi-a-GCST90001710	rs5758649	22	42605548	3657	T	C	0.0871	-0.6004	0.04473	3.89135e-40	0.0573261	222.269
BAFF-R on IgD- CD24- B cell || id:ebi-a-GCST90001710	rs9614288	22	44297686	3657	T	A	0.2346	-0.2871	0.02912	1.20005e-22	0.0296014	111.494
BAFF-R on IgD- CD24- B cell || id:ebi-a-GCST90001710	rs73165129	22	42315371	3657	T	C	0.099	-1.427	0.03453	1e-200	0.363277	2085.33
BAFF-R on IgD- CD24- B cell || id:ebi-a-GCST90001710	rs146069723	22	43339331	3657	T	C	0.0756	-0.5779	0.0476	2.81773e-33	0.0466785	178.964
BAFF-R on IgD- CD27- B cell || id:ebi-a-GCST90001711	rs4657041	1	161478859	3657	C	T	0.3344	-0.1503	0.02684	2.28902e-08	0.0100561	37.1282
BAFF-R on IgD- CD27- B cell || id:ebi-a-GCST90001711	rs113530150	22	40567196	3657	T	C	0.0742	-0.3778	0.04889	1.40088e-14	0.0196099	73.1078
BAFF-R on IgD- CD27- B cell || id:ebi-a-GCST90001711	rs142780018	22	44395926	3657	A	G	0.0463	-0.3313	0.05854	1.62798e-08	0.00969317	35.7753
BAFF-R on IgD- CD27- B cell || id:ebi-a-GCST90001711	rs13058590	22	39641412	3657	T	C	0.0468	-0.3797	0.05894	1.32898e-10	0.012863	47.6268
BAFF-R on IgD- CD27- B cell || id:ebi-a-GCST90001711	rs150612106	22	40175781	3657	A	G	0.0261	-0.725	0.07793	2.28823e-20	0.0267215	100.349
BAFF-R on IgD- CD27- B cell || id:ebi-a-GCST90001711	rs191405504	22	41305796	3657	T	A	0.0535	-0.5312	0.05816	1.06905e-19	0.0285773	107.523
BAFF-R on IgD- CD27- B cell || id:ebi-a-GCST90001711	rs9614288	22	44297686	3657	T	A	0.2346	-0.2875	0.02904	7.9965e-23	0.029684	111.814
BAFF-R on IgD- CD27- B cell || id:ebi-a-GCST90001711	rs5758649	22	42605548	3657	T	C	0.0871	-0.5779	0.04464	1.62705e-37	0.0531101	205.005
BAFF-R on IgD- CD27- B cell || id:ebi-a-GCST90001711	rs118137006	22	40727723	3657	C	A	0.015	-0.6722	0.1043	1.305e-10	0.0133523	49.4629
BAFF-R on IgD- CD27- B cell || id:ebi-a-GCST90001711	rs73165129	22	42315371	3657	T	C	0.099	-1.439	0.03429	1e-200	0.369412	2141.18
BAFF-R on IgD- CD27- B cell || id:ebi-a-GCST90001711	rs146069723	22	43339331	3657	T	C	0.0756	-0.5638	0.04748	6.25029e-32	0.0444285	169.936
BAFF-R on IgD- CD38- B cell || id:ebi-a-GCST90001712	rs2142827	22	42874781	3657	A	G	0.1416	-0.3562	0.03572	3.97558e-23	0.030844	116.323
BAFF-R on IgD- CD38- B cell || id:ebi-a-GCST90001712	rs118137006	22	40727723	3657	C	A	0.015	-0.7814	0.1043	8.26609e-14	0.0180428	67.1582
BAFF-R on IgD- CD38- B cell || id:ebi-a-GCST90001712	rs117086217	22	39876838	3657	G	A	0.0343	-0.4887	0.06701	3.72735e-13	0.0158216	58.7577
BAFF-R on IgD- CD38- B cell || id:ebi-a-GCST90001712	rs142780018	22	44395926	3657	A	G	0.0463	-0.3333	0.05866	1.438e-08	0.00981055	36.2128
BAFF-R on IgD- CD38- B cell || id:ebi-a-GCST90001712	rs5758649	22	42605548	3657	T	C	0.0871	-0.6648	0.04459	7.61728e-49	0.0702835	276.306
BAFF-R on IgD- CD38- B cell || id:ebi-a-GCST90001712	rs9614288	22	44297686	3657	T	A	0.2346	-0.313	0.02906	1.19399e-26	0.0351832	133.284
BAFF-R on IgD- CD38- B cell || id:ebi-a-GCST90001712	rs73165129	22	42315371	3657	T	C	0.099	-1.461	0.03414	1e-200	0.380794	2247.72
BAFF-R on IgD- CD38- B cell || id:ebi-a-GCST90001712	rs75056525	22	43349884	3657	A	G	0.0762	-0.6176	0.04729	3.88061e-38	0.0537004	207.413
BAFF-R on memory B cell || id:ebi-a-GCST90001715	rs146069723	22	43339331	3657	T	C	0.0756	-0.5694	0.04769	2.94578e-32	0.0453155	173.49
BAFF-R on memory B cell || id:ebi-a-GCST90001715	rs2142827	22	42874781	3657	A	G	0.1416	-0.3357	0.03582	1.21591e-20	0.0273959	102.953
BAFF-R on memory B cell || id:ebi-a-GCST90001715	rs9614288	22	44297686	3657	T	A	0.2346	-0.3115	0.02909	2.28613e-26	0.0348468	131.963
BAFF-R on memory B cell || id:ebi-a-GCST90001715	rs13058590	22	39641412	3657	T	C	0.0468	-0.3667	0.0592	6.48903e-10	0.0119972	44.3824
BAFF-R on memory B cell || id:ebi-a-GCST90001715	rs5758649	22	42605548	3657	T	C	0.0871	-0.6016	0.04478	3.36899e-40	0.0575555	223.213
BAFF-R on memory B cell || id:ebi-a-GCST90001715	rs117086217	22	39876838	3657	G	A	0.0343	-0.5069	0.06712	5.38642e-14	0.017022	63.2928
BAFF-R on memory B cell || id:ebi-a-GCST90001715	rs118137006	22	40727723	3657	C	A	0.015	-0.7493	0.1045	9.14324e-13	0.0165909	61.6626
BAFF-R on memory B cell || id:ebi-a-GCST90001715	rs189503542	22	44698304	3657	A	T	0.0138	-0.6487	0.109	2.90202e-09	0.0114541	42.3499
BAFF-R on memory B cell || id:ebi-a-GCST90001715	rs73165129	22	42315371	3657	T	C	0.099	-1.488	0.0339	1e-200	0.394999	2386.31
BAFF-R on memory B cell || id:ebi-a-GCST90001715	rs187315152	22	41305795	3657	T	A	0.0535	-0.5177	0.05843	1.2331e-18	0.0271432	101.976
BAFF-R on naive-mature B cell || id:ebi-a-GCST90001716	rs1801274	1	161479745	3657	G	A	0.325	-0.1866	0.02696	5.2517e-12	0.0152771	56.704
BAFF-R on naive-mature B cell || id:ebi-a-GCST90001716	rs1081003	22	42525756	3657	A	G	0.0874	-0.5029	0.04491	1.2249e-28	0.0403446	153.659
BAFF-R on naive-mature B cell || id:ebi-a-GCST90001716	rs1894588	22	40629980	3657	T	C	0.0622	-0.5235	0.05113	2.83531e-24	0.0319716	120.716
BAFF-R on naive-mature B cell || id:ebi-a-GCST90001716	rs76146864	22	40246055	3657	T	C	0.0264	-0.7259	0.0778	1.77787e-20	0.0270874	101.761
BAFF-R on naive-mature B cell || id:ebi-a-GCST90001716	rs149806587	22	40774205	3657	G	A	0.0526	-0.5248	0.05747	1.09295e-19	0.0274496	103.16
BAFF-R on naive-mature B cell || id:ebi-a-GCST90001716	rs3819676	22	43339960	3657	A	T	0.1406	-0.4335	0.03608	1.23709e-32	0.0454139	173.885
BAFF-R on naive-mature B cell || id:ebi-a-GCST90001716	rs5757678	22	39843409	3657	T	C	0.6418	0.2161	0.02596	1.16305e-16	0.0214716	80.2008
BAFF-R on naive-mature B cell || id:ebi-a-GCST90001716	rs117430146	22	41998660	3657	C	G	0.0561	0.3056	0.05584	4.72803e-08	0.00989067	36.5115
BAFF-R on naive-mature B cell || id:ebi-a-GCST90001716	rs182240980	22	42317478	3657	T	A	0.099	-1.5	0.03385	1e-200	0.401396	2450.87
BAFF-R on naive-mature B cell || id:ebi-a-GCST90001716	rs117705111	22	41957510	3657	A	G	0.0365	-0.7531	0.06516	2.26986e-30	0.0398915	151.861
BAFF-R on unswitched memory B cell || id:ebi-a-GCST90001717	rs5758649	22	42605548	3657	T	C	0.0871	-0.6019	0.04479	3.18493e-40	0.0576129	223.449
BAFF-R on unswitched memory B cell || id:ebi-a-GCST90001717	rs146069723	22	43339331	3657	T	C	0.0756	-0.5628	0.04773	1.57616e-31	0.0442711	169.306
BAFF-R on unswitched memory B cell || id:ebi-a-GCST90001717	rs117086217	22	39876838	3657	G	A	0.0343	-0.5	0.06715	1.20088e-13	0.0165618	61.5526
BAFF-R on unswitched memory B cell || id:ebi-a-GCST90001717	rs187315152	22	41305795	3657	T	A	0.0535	-0.5144	0.05846	2.05779e-18	0.0267982	100.645
BAFF-R on unswitched memory B cell || id:ebi-a-GCST90001717	rs118137006	22	40727723	3657	C	A	0.015	-0.7405	0.1046	1.70412e-12	0.0162035	60.1991
BAFF-R on unswitched memory B cell || id:ebi-a-GCST90001717	rs189503542	22	44698304	3657	A	T	0.0138	-0.6424	0.109	4.14897e-09	0.0112327	41.522
BAFF-R on unswitched memory B cell || id:ebi-a-GCST90001717	rs73165129	22	42315371	3657	T	C	0.099	-1.494	0.03383	1e-200	0.398191	2418.35
BAFF-R on unswitched memory B cell || id:ebi-a-GCST90001717	rs2142827	22	42874781	3657	A	G	0.1416	-0.3298	0.03584	5.84117e-20	0.0264414	99.2681
BAFF-R on unswitched memory B cell || id:ebi-a-GCST90001717	rs9614288	22	44297686	3657	T	A	0.2346	-0.3124	0.0291	1.692e-26	0.0350484	132.755
BAFF-R on unswitched memory B cell || id:ebi-a-GCST90001717	rs13058590	22	39641412	3657	T	C	0.0468	-0.3847	0.05918	9.08448e-11	0.013204	48.9062
BAFF-R on switched memory B cell || id:ebi-a-GCST90001718	rs4657041	1	161478859	3657	C	T	0.3344	-0.1521	0.02702	1.93201e-08	0.0102984	38.0322
BAFF-R on switched memory B cell || id:ebi-a-GCST90001718	rs5758649	22	42605548	3657	T	C	0.0871	-0.6396	0.04477	4.41062e-45	0.0650561	254.326
BAFF-R on switched memory B cell || id:ebi-a-GCST90001718	rs117086217	22	39876838	3657	G	A	0.0343	-0.4893	0.06729	4.3401e-13	0.0158605	58.9044
BAFF-R on switched memory B cell || id:ebi-a-GCST90001718	rs146069723	22	43339331	3657	T	C	0.0756	-0.5915	0.04776	1.53993e-34	0.0489014	187.924
BAFF-R on switched memory B cell || id:ebi-a-GCST90001718	rs9614288	22	44297686	3657	T	A	0.2346	-0.3092	0.02917	7.0762e-26	0.0343341	129.953
BAFF-R on switched memory B cell || id:ebi-a-GCST90001718	rs2142827	22	42874781	3657	A	G	0.1416	-0.3514	0.03586	2.13304e-22	0.0300183	113.112
BAFF-R on switched memory B cell || id:ebi-a-GCST90001718	rs187315152	22	41305795	3657	T	A	0.0535	-0.5129	0.05859	3.09671e-18	0.0266422	100.043
BAFF-R on switched memory B cell || id:ebi-a-GCST90001718	rs143944768	22	44378670	3657	T	C	0.0463	-0.3347	0.05887	1.40501e-08	0.00989314	36.5207
BAFF-R on switched memory B cell || id:ebi-a-GCST90001718	rs118137006	22	40727723	3657	C	A	0.015	-0.7534	0.1047	7.64364e-13	0.0167729	62.3508
BAFF-R on switched memory B cell || id:ebi-a-GCST90001718	rs73165129	22	42315371	3657	T	C	0.099	-1.466	0.03427	1e-200	0.383405	2272.72
BAFF-R on switched memory B cell || id:ebi-a-GCST90001718	rs13058590	22	39641412	3657	T	C	0.0468	-0.3673	0.05933	6.65503e-10	0.0120365	44.5295
BAFF-R on IgD+ B cell || id:ebi-a-GCST90001719	rs1801274	1	161479745	3658	G	A	0.325	-0.1694	0.02694	3.642e-10	0.0125905	46.6179
BAFF-R on IgD+ B cell || id:ebi-a-GCST90001719	rs149806587	22	40774205	3658	G	A	0.0526	-0.5364	0.05734	1.40896e-20	0.0286765	107.937
BAFF-R on IgD+ B cell || id:ebi-a-GCST90001719	rs117430146	22	41998660	3658	C	G	0.056	0.3144	0.05574	1.82701e-08	0.0104509	38.6121
BAFF-R on IgD+ B cell || id:ebi-a-GCST90001719	rs1894588	22	40629980	3658	T	C	0.0622	-0.5248	0.05105	1.86509e-24	0.0321306	121.369
BAFF-R on IgD+ B cell || id:ebi-a-GCST90001719	rs76146864	22	40246055	3658	T	C	0.0264	-0.7095	0.07772	1.10994e-19	0.0258773	97.1207
BAFF-R on IgD+ B cell || id:ebi-a-GCST90001719	rs73165134	22	42322016	3658	G	C	0.099	-1.508	0.03367	1e-200	0.405688	2495.66
BAFF-R on IgD+ B cell || id:ebi-a-GCST90001719	rs3819676	22	43339960	3658	A	T	0.1407	-0.4366	0.03599	3.1153e-33	0.0460931	176.659
BAFF-R on IgD+ B cell || id:ebi-a-GCST90001719	rs1081003	22	42525756	3658	A	G	0.0875	-0.5131	0.04473	5.91834e-30	0.0420412	160.448
BAFF-R on IgD+ B cell || id:ebi-a-GCST90001719	rs5757678	22	39843409	3658	T	C	0.6419	0.218	0.0259	5.51061e-17	0.0218482	81.661
BAFF-R on IgD+ B cell || id:ebi-a-GCST90001719	rs117705111	22	41957510	3658	A	G	0.0365	-0.7498	0.06509	3.47616e-30	0.0395426	150.52
BAFF-R on transitional B cell || id:ebi-a-GCST90001720	rs1894588	22	40629980	3655	T	C	0.0622	-0.4832	0.05131	7.94511e-21	0.0272386	102.289
BAFF-R on transitional B cell || id:ebi-a-GCST90001720	rs73165129	22	42315371	3655	T	C	0.099	-1.385	0.03524	1e-200	0.342208	1900.42
BAFF-R on transitional B cell || id:ebi-a-GCST90001720	rs5759079	22	43393437	3655	A	G	0.1406	-0.4046	0.03616	1.32404e-28	0.0395606	150.467
BAFF-R on transitional B cell || id:ebi-a-GCST90001720	rs5757678	22	39843409	3655	T	C	0.6419	0.2113	0.026	5.84386e-16	0.0205258	76.5521
BAFF-R on transitional B cell || id:ebi-a-GCST90001720	rs117705111	22	41957510	3655	A	G	0.0365	-0.6734	0.06556	2.03704e-24	0.0318949	120.351
BAFF-R on transitional B cell || id:ebi-a-GCST90001720	rs76146864	22	40246055	3655	T	C	0.0264	-0.6664	0.07803	1.93821e-17	0.0228289	85.3421
BAFF-R on transitional B cell || id:ebi-a-GCST90001720	rs1081003	22	42525756	3655	A	G	0.0873	-0.4717	0.0449	1.85994e-25	0.0354572	134.286
BAFF-R on transitional B cell || id:ebi-a-GCST90001720	rs149806587	22	40774205	3655	G	A	0.0525	-0.4771	0.05763	1.72584e-16	0.0226458	84.6418
CD19 on IgD+ CD24+ B cell || id:ebi-a-GCST90001724	rs55712453	1	206902437	3656	G	A	0.0201	0.5738	0.09026	2.306e-10	0.0129697	48.0139
CD19 on IgD+ CD24+ B cell || id:ebi-a-GCST90001724	rs113812519	1	207276336	3656	G	A	0.0185	0.5546	0.09212	1.91501e-09	0.01117	41.2761
CD19 on IgD+ CD24+ B cell || id:ebi-a-GCST90001724	rs11643297	16	28973268	3656	G	A	0.6109	0.148	0.02557	7.81898e-09	0.0104132	38.4503
CD19 on IgD+ CD24+ B cell || id:ebi-a-GCST90001724	rs138920008	16	32422808	3656	C	G	0.0041	-1.326	0.2178	1.26299e-09	0.0143587	53.2312
CD19 on IgD+ CD24- B cell || id:ebi-a-GCST90001725	rs112417310	1	206855483	3656	A	G	0.0201	0.5237	0.08866	3.79796e-09	0.0108037	39.9079
CD19 on IgD+ CD24- B cell || id:ebi-a-GCST90001725	rs113812519	1	207276336	3656	G	A	0.0185	0.5314	0.09132	6.41904e-09	0.010255	37.86
CD19 on IgD+ CD24- B cell || id:ebi-a-GCST90001725	rs79856590	1	205241642	3656	A	G	0.0609	0.281	0.05096	3.75898e-08	0.00903175	33.3028
CD19 on IgD+ CD24- B cell || id:ebi-a-GCST90001725	rs138920008	16	32422808	3656	C	G	0.0041	-1.188	0.2168	4.50298e-08	0.0115256	42.6055
CD19 on IgD+ CD38+ B cell || id:ebi-a-GCST90001729	rs112417310	1	206855483	3657	A	G	0.0201	0.6504	0.08983	5.4325e-13	0.0166636	61.9376
CD19 on IgD+ CD38+ B cell || id:ebi-a-GCST90001729	rs144743804	1	207018206	3657	A	G	0.0197	0.6138	0.09002	1.07201e-11	0.0145515	53.9712
CD19 on IgD+ CD38+ B cell || id:ebi-a-GCST90001729	rs113812519	1	207276336	3657	G	A	0.0185	0.6788	0.09244	2.55211e-13	0.0167331	62.2002
CD19 on IgD+ CD38+ B cell || id:ebi-a-GCST90001729	rs138920008	16	32422808	3657	C	G	0.0041	-1.438	0.2195	6.49531e-11	0.0168868	62.7814
CD19 on IgD+ CD38dim B cell || id:ebi-a-GCST90001730	rs113812519	1	207276336	3657	G	A	0.0185	0.5583	0.09163	1.22301e-09	0.0113195	41.8465
CD19 on IgD+ CD38dim B cell || id:ebi-a-GCST90001730	rs112417310	1	206855483	3657	A	G	0.0201	0.5594	0.089	3.64897e-10	0.0123269	45.617
CD19 on IgD+ CD38dim B cell || id:ebi-a-GCST90001730	rs144743804	1	207018206	3657	A	G	0.0197	0.5079	0.0892	1.33601e-08	0.00996349	36.7831
CD19 on IgD+ CD38dim B cell || id:ebi-a-GCST90001730	rs138920008	16	32422808	3657	C	G	0.0041	-1.234	0.2174	1.49599e-08	0.0124354	46.0237
CD19 on IgD- CD38dim B cell || id:ebi-a-GCST90001735	rs112417310	1	206855483	3657	A	G	0.0201	0.5373	0.08896	1.695e-09	0.0113721	42.0432
CD19 on IgD- CD38dim B cell || id:ebi-a-GCST90001735	rs11643297	16	28973268	3657	G	A	0.611	0.167	0.02538	5.48151e-11	0.0132573	49.1063
CD19 on IgD- CD38dim B cell || id:ebi-a-GCST90001735	rs138920008	16	32422808	3657	C	G	0.0041	-1.514	0.2157	2.63087e-12	0.0187189	69.7229
CD19 on IgD- CD38dim B cell || id:ebi-a-GCST90001735	rs113612962	22	43167446	3657	C	G	0.0402	-0.3441	0.06242	3.77103e-08	0.00913705	33.7039
CD19 on unswitched memory B cell || id:ebi-a-GCST90001738	rs55712453	1	206902437	3656	G	A	0.0201	0.5735	0.08992	2.01702e-10	0.0129561	47.963
CD19 on unswitched memory B cell || id:ebi-a-GCST90001738	rs144743804	1	207018206	3656	A	G	0.0197	0.4919	0.08935	3.94703e-08	0.00934564	34.4711
CD19 on unswitched memory B cell || id:ebi-a-GCST90001738	rs113812519	1	207276336	3656	G	A	0.0185	0.5404	0.0918	4.29101e-09	0.0106053	39.1671
CD19 on unswitched memory B cell || id:ebi-a-GCST90001738	rs138920008	16	32422808	3656	C	G	0.0041	-1.283	0.2175	3.95704e-09	0.0134426	49.7885
CD19 on transitional B cell || id:ebi-a-GCST90001742	rs55712453	1	206902437	3657	G	A	0.0201	0.5582	0.0907	8.33508e-10	0.012274	45.4191
CD19 on transitional B cell || id:ebi-a-GCST90001742	rs113812519	1	207276336	3657	G	A	0.0185	0.5863	0.09251	2.61198e-10	0.0124834	46.2035
CD19 on transitional B cell || id:ebi-a-GCST90001742	rs144743804	1	207018206	3657	A	G	0.0197	0.539	0.09004	2.357e-09	0.011221	41.4783
CD19 on transitional B cell || id:ebi-a-GCST90001742	rs138920008	16	32422808	3657	C	G	0.0041	-1.3	0.2194	3.41303e-09	0.0138012	51.1492
CD20 on B cell || id:ebi-a-GCST90001743	rs12212931	6	15913304	3660	G	T	0.8197	0.2121	0.03182	3.01578e-11	0.0132973	49.2969
CD20 on B cell || id:ebi-a-GCST90001743	rs35139284	6	32561370	3660	T	C	0.401	0.183	0.02909	3.55304e-10	0.016088	59.8123
CD20 on B cell || id:ebi-a-GCST90001743	rs1941018	11	60268994	3660	G	A	0.6079	-0.1808	0.02489	4.62914e-13	0.0155832	57.9056
CD20 on B cell || id:ebi-a-GCST90001743	rs354026	19	49841054	3660	T	G	0.7669	0.1996	0.0293	1.12202e-11	0.014244	52.8575
CD20 on CD24+ CD27+ B cell || id:ebi-a-GCST90001745	rs6459417	6	15858996	3657	T	C	0.8737	0.2138	0.03693	7.66602e-09	0.0100881	37.2479
CD20 on CD24+ CD27+ B cell || id:ebi-a-GCST90001745	rs111259171	6	32640351	3657	G	A	0.1947	0.2545	0.04474	1.38401e-08	0.0203109	75.7754
CD20 on CD24+ CD27+ B cell || id:ebi-a-GCST90001745	rs9461557	6	29765925	3657	T	C	0.1124	0.2943	0.05167	1.32099e-08	0.017282	64.2766
CD20 on CD24+ CD27+ B cell || id:ebi-a-GCST90001745	rs11187166	10	94516008	3657	T	C	0.1993	0.1756	0.03165	3.07298e-08	0.00984138	36.3278
CD20 on CD24+ CD27+ B cell || id:ebi-a-GCST90001745	rs74621542	11	60166613	3657	C	T	0.0917	-0.2878	0.04216	1.02589e-11	0.0137978	51.1366
CD20 on CD24+ CD27+ B cell || id:ebi-a-GCST90001745	rs55809481	19	49872521	3657	C	T	0.2425	-0.283	0.0286	8.18088e-23	0.0294237	110.804
CD20 on IgD+ CD24- B cell || id:ebi-a-GCST90001747	rs9270560	6	32560741	3657	C	T	0.5889	-0.1682	0.02952	1.31401e-08	0.0136984	50.7632
CD20 on IgD+ CD24- B cell || id:ebi-a-GCST90001747	rs2066399	6	15880540	3657	A	G	0.821	0.2255	0.03219	2.94781e-12	0.0149458	55.4557
CD20 on IgD+ CD24- B cell || id:ebi-a-GCST90001747	rs62405562	6	32451834	3657	G	A	0.455	0.1942	0.02853	1.15398e-11	0.0187041	69.6665
CD20 on IgD+ CD24- B cell || id:ebi-a-GCST90001747	rs72836542	6	14091682	3657	T	C	0.3161	0.1645	0.02685	9.87006e-10	0.0116998	43.2691
CD20 on IgD+ CD24- B cell || id:ebi-a-GCST90001747	rs4939384	11	60273642	3657	G	A	0.6088	-0.2046	0.02482	2.29192e-16	0.0199395	74.3617
CD20 on IgD+ CD38- B cell || id:ebi-a-GCST90001748	rs2066399	6	15880540	3645	A	G	0.8211	0.187	0.03209	6.07995e-09	0.0102735	37.815
CD20 on IgD+ CD38- B cell || id:ebi-a-GCST90001748	rs12554596	9	37002142	3645	G	A	0.3892	-0.1558	0.02531	8.42597e-10	0.0115408	42.5341
CD20 on IgD+ CD38- B cell || id:ebi-a-GCST90001748	rs2070770	11	60230531	3645	T	C	0.0967	-0.2571	0.04166	7.48997e-10	0.0115476	42.5595
CD20 on IgD+ CD38- B cell || id:ebi-a-GCST90001748	rs30003	19	49846398	3645	C	T	0.2303	-0.1948	0.02926	3.22181e-11	0.0134531	49.6781
CD20 on IgD+ CD38+ B cell || id:ebi-a-GCST90001751	rs72836542	6	14091682	3657	T	C	0.3161	0.1494	0.02674	2.45002e-08	0.00965047	35.6162
CD20 on IgD+ CD38+ B cell || id:ebi-a-GCST90001751	rs2066399	6	15880540	3657	A	G	0.821	0.3353	0.03177	1.1311e-25	0.0330441	124.903
CD20 on IgD+ CD38+ B cell || id:ebi-a-GCST90001751	rs7768875	6	32560752	3657	T	C	0.461	-0.1706	0.03073	3.046e-08	0.0144636	53.6405
CD20 on IgD+ CD38+ B cell || id:ebi-a-GCST90001751	rs7939177	11	60266070	3657	T	C	0.6102	-0.1785	0.02475	6.72667e-13	0.0151573	56.2524
CD20 on IgD+ CD38+ B cell || id:ebi-a-GCST90001751	rs34486765	19	49915911	3657	A	G	0.3094	0.1684	0.02631	1.75102e-10	0.0121188	44.8377
CD20 on IgD+ CD38dim B cell || id:ebi-a-GCST90001752	rs72836542	6	14091682	3657	T	C	0.3161	0.1752	0.0268	7.1978e-11	0.0132714	49.1592
CD20 on IgD+ CD38dim B cell || id:ebi-a-GCST90001752	rs2066399	6	15880540	3657	A	G	0.821	0.2375	0.03213	1.75186e-13	0.0165788	61.6171
CD20 on IgD+ CD38dim B cell || id:ebi-a-GCST90001752	rs9270560	6	32560741	3657	C	T	0.5889	-0.2177	0.02955	2.12716e-13	0.0229475	85.8431
CD20 on IgD+ CD38dim B cell || id:ebi-a-GCST90001752	rs62405562	6	32451834	3657	G	A	0.455	0.2285	0.02861	1.82306e-15	0.0258947	97.161
CD20 on IgD+ CD38dim B cell || id:ebi-a-GCST90001752	rs4939384	11	60273642	3657	G	A	0.6088	-0.236	0.02474	2.5038e-21	0.0265294	99.6075
CD20 on IgD+ CD38dim B cell || id:ebi-a-GCST90001752	rs7404890	16	11007193	3657	A	G	0.8208	0.1788	0.03256	4.22902e-08	0.0094046	34.7002
CD20 on IgD+ CD38dim B cell || id:ebi-a-GCST90001752	rs34486765	19	49915911	3657	A	G	0.3094	0.167	0.02642	2.89501e-10	0.0119182	44.0864
CD20 on IgD+ CD38dim B cell || id:ebi-a-GCST90001752	rs1007337	22	39781585	3657	T	C	0.6024	-0.1389	0.02509	3.33503e-08	0.009242	34.0946
CD20 on IgD- CD27- B cell || id:ebi-a-GCST90001754	rs4716010	6	15898371	3657	A	G	0.8194	0.1924	0.0321	2.238e-09	0.010956	40.4879
CD20 on IgD- CD27- B cell || id:ebi-a-GCST90001754	rs30006	19	49847916	3657	C	T	0.2335	-0.1907	0.02929	8.55067e-11	0.0130176	48.2068
CD20 on IgD- CD27- B cell || id:ebi-a-GCST90001754	rs61731791	19	50940778	3657	T	C	0.0972	0.2363	0.04232	2.509e-08	0.00979976	36.1726
CD20 on IgD- CD27- B cell || id:ebi-a-GCST90001754	rs1883832	20	44746982	3657	C	T	0.6318	-0.1869	0.02576	4.89553e-13	0.0162522	60.3831
CD20 on IgD- CD38- B cell || id:ebi-a-GCST90001755	rs11751198	6	31753526	3657	A	G	0.1839	0.1995	0.03634	4.31797e-08	0.0119465	44.1924
CD20 on IgD- CD38- B cell || id:ebi-a-GCST90001755	rs10501383	11	60164527	3657	T	C	0.0971	-0.255	0.04098	5.40605e-10	0.0114017	42.1538
CD20 on IgD- CD38- B cell || id:ebi-a-GCST90001755	rs61731791	19	50940778	3657	T	C	0.0972	0.2328	0.04226	3.857e-08	0.0095116	35.0988
CD20 on IgD- CD38- B cell || id:ebi-a-GCST90001755	rs55809481	19	49872521	3657	C	T	0.2425	-0.2424	0.02879	5.43751e-17	0.0215869	80.6408
CD20 on IgD- CD38dim B cell || id:ebi-a-GCST90001757	rs9271146	6	32577282	3657	C	A	0.7067	-0.1886	0.0304	6.09102e-10	0.0147455	54.7015
CD20 on IgD- CD38dim B cell || id:ebi-a-GCST90001757	rs9469053	6	31755776	3657	G	A	0.184	0.2372	0.03691	1.46899e-10	0.0168954	62.8138
CD20 on IgD- CD38dim B cell || id:ebi-a-GCST90001757	rs909846	6	15897003	3657	G	T	0.8744	0.2058	0.03711	3.14101e-08	0.00930295	34.3216
CD20 on IgD- CD38dim B cell || id:ebi-a-GCST90001757	rs11187166	10	94516008	3657	T	C	0.1993	0.1757	0.03163	2.97399e-08	0.0098526	36.3696
CD20 on IgD- CD38dim B cell || id:ebi-a-GCST90001757	rs2070770	11	60230531	3657	T	C	0.0965	-0.2657	0.0417	2.09199e-10	0.0123103	45.5549
CD20 on IgD- CD38dim B cell || id:ebi-a-GCST90001757	rs55809481	19	49872521	3657	C	T	0.2425	-0.3192	0.02843	9.00949e-29	0.0374326	142.137
CD20 on IgD- CD38dim B cell || id:ebi-a-GCST90001757	rs61731791	19	50940778	3657	T	C	0.0972	0.2688	0.042	1.74502e-10	0.0126808	46.9436
CD20 on memory B cell || id:ebi-a-GCST90001758	rs13190846	6	29905727	3657	T	C	0.328	0.1821	0.03141	7.35495e-09	0.0146182	54.222
CD20 on memory B cell || id:ebi-a-GCST90001758	rs28572463	6	31209854	3657	C	G	0.1081	0.2629	0.04733	2.979e-08	0.0133276	49.3705
CD20 on memory B cell || id:ebi-a-GCST90001758	rs9461562	6	29778271	3657	G	A	0.1025	0.2896	0.05014	8.24803e-09	0.0154307	57.2831
CD20 on memory B cell || id:ebi-a-GCST90001758	rs1569590	6	15898884	3657	G	A	0.8748	0.2257	0.03693	1.09999e-09	0.0111585	41.2446
CD20 on memory B cell || id:ebi-a-GCST90001758	rs2070770	11	60230531	3657	T	C	0.0965	-0.2717	0.04169	8.12643e-11	0.0128726	47.6627
CD20 on memory B cell || id:ebi-a-GCST90001758	rs30003	19	49846398	3657	C	T	0.2304	-0.2717	0.02911	1.71199e-20	0.0261792	98.2574
CD20 on naive-mature B cell || id:ebi-a-GCST90001759	rs6910382	6	15914349	3657	G	C	0.8198	0.2234	0.0318	2.52581e-12	0.0147455	54.7013
CD20 on naive-mature B cell || id:ebi-a-GCST90001759	rs62405562	6	32451834	3657	G	A	0.455	0.1848	0.02844	9.18121e-11	0.0169372	62.9721
CD20 on naive-mature B cell || id:ebi-a-GCST90001759	rs72836542	6	14091682	3657	T	C	0.3161	0.1572	0.02688	5.42001e-09	0.0106845	39.4734
CD20 on naive-mature B cell || id:ebi-a-GCST90001759	rs9270560	6	32560741	3657	C	T	0.5889	-0.1712	0.02943	6.52304e-09	0.0141914	52.6164
CD20 on naive-mature B cell || id:ebi-a-GCST90001759	rs388354	7	40190449	3657	C	A	0.5205	-0.1343	0.0244	3.93396e-08	0.00900309	33.2052
CD20 on naive-mature B cell || id:ebi-a-GCST90001759	rs1941018	11	60268994	3657	G	A	0.6081	-0.1965	0.02481	3.155e-15	0.0184037	68.5267
CD20 on naive-mature B cell || id:ebi-a-GCST90001759	rs30003	19	49846398	3657	C	T	0.2304	-0.1667	0.02948	1.66702e-08	0.00985482	36.3779
CD20 on unswitched memory B cell || id:ebi-a-GCST90001760	rs6459417	6	15858996	3657	T	C	0.8737	0.2282	0.03694	7.24803e-10	0.0114928	42.4947
CD20 on unswitched memory B cell || id:ebi-a-GCST90001760	rs112405902	6	31809504	3657	A	G	0.1069	0.2604	0.0461	1.74699e-08	0.0129476	47.9443
CD20 on unswitched memory B cell || id:ebi-a-GCST90001760	rs4447195	11	60249734	3657	T	C	0.0982	-0.2525	0.04163	1.45301e-09	0.0112921	41.744
CD20 on unswitched memory B cell || id:ebi-a-GCST90001760	rs6509428	19	49853881	3657	T	C	0.2323	-0.2404	0.02912	2.09218e-16	0.0206129	76.9259
CD20 on switched memory B cell || id:ebi-a-GCST90001761	rs1569590	6	15898884	3657	G	A	0.8748	0.207	0.03723	2.87601e-08	0.00938607	34.6311
CD20 on switched memory B cell || id:ebi-a-GCST90001761	rs11751198	6	31753526	3657	A	G	0.1839	0.2182	0.03712	4.51898e-09	0.0142911	52.9911
CD20 on switched memory B cell || id:ebi-a-GCST90001761	rs9271146	6	32577282	3657	C	A	0.7067	-0.1728	0.03061	1.76701e-08	0.0123784	45.8101
CD20 on switched memory B cell || id:ebi-a-GCST90001761	rs35039517	10	94522438	3657	A	G	0.203	0.1894	0.0315	1.99802e-09	0.0116076	42.9242
CD20 on switched memory B cell || id:ebi-a-GCST90001761	rs10501383	11	60164527	3657	T	C	0.0971	-0.2991	0.04099	3.60911e-13	0.0156863	58.2473
CD20 on switched memory B cell || id:ebi-a-GCST90001761	rs55809481	19	49872521	3657	C	T	0.2425	-0.3215	0.02865	9.31322e-29	0.037974	144.274
CD20 on switched memory B cell || id:ebi-a-GCST90001761	rs61731791	19	50940778	3657	T	C	0.0972	0.2358	0.04238	2.82599e-08	0.00975833	36.0182
CD20 on IgD+ B cell || id:ebi-a-GCST90001762	rs62405562	6	32451834	3658	G	A	0.4552	0.1921	0.02868	2.45584e-11	0.0183031	68.1636
CD20 on IgD+ B cell || id:ebi-a-GCST90001762	rs72836542	6	14091682	3658	T	C	0.3162	0.1521	0.02688	1.63799e-08	0.0100041	36.9447
CD20 on IgD+ B cell || id:ebi-a-GCST90001762	rs12212931	6	15913304	3658	G	T	0.8197	0.2233	0.03173	2.32809e-12	0.0147387	54.6906
CD20 on IgD+ B cell || id:ebi-a-GCST90001762	rs9270560	6	32560741	3658	C	T	0.5887	-0.1793	0.02962	1.547e-09	0.0155684	57.8181
CD20 on IgD+ B cell || id:ebi-a-GCST90001762	rs4939384	11	60273642	3658	G	A	0.6088	-0.2011	0.02485	7.89951e-16	0.0192632	71.8094
CD20 on IgD+ B cell || id:ebi-a-GCST90001762	rs30003	19	49846398	3658	C	T	0.2303	-0.1786	0.02943	1.41899e-09	0.0113086	41.8171
CD25 on CD24+ CD27+ B cell || id:ebi-a-GCST90001777	rs3793662	9	95886051	3657	T	C	0.7759	-0.1594	0.0289	3.74904e-08	0.00883597	32.5834
CD25 on CD24+ CD27+ B cell || id:ebi-a-GCST90001777	rs11598494	10	6178941	3657	C	T	0.5587	-0.1762	0.02445	6.79047e-13	0.0153093	56.8253
CD25 on CD24+ CD27+ B cell || id:ebi-a-GCST90001777	rs4747882	10	6162476	3657	T	A	0.7132	-0.2267	0.02692	5.31741e-17	0.0210244	78.4945
CD25 on CD24+ CD27+ B cell || id:ebi-a-GCST90001777	rs1887027	10	6113782	3657	T	C	0.2454	-0.4244	0.0273	8.06306e-53	0.0667071	261.241
CD25 on IgD+ CD24- B cell || id:ebi-a-GCST90001779	rs3793662	9	95886051	3657	T	C	0.7759	-0.1898	0.02934	1.11401e-10	0.0125277	46.3695
CD25 on IgD+ CD24- B cell || id:ebi-a-GCST90001779	rs62626323	10	6115678	3657	A	C	0.1075	0.5847	0.03976	1.31795e-47	0.0656014	256.607
CD25 on IgD+ CD24- B cell || id:ebi-a-GCST90001779	rs7920946	10	6074634	3657	C	T	0.2773	0.1584	0.02792	1.513e-08	0.0100565	37.13
CD25 on IgD+ CD24- B cell || id:ebi-a-GCST90001779	rs709589	14	106306841	3657	T	C	0.4557	-0.183	0.03138	5.97806e-09	0.0166131	61.7465
CD25 on IgD- CD38dim B cell || id:ebi-a-GCST90001789	rs3793662	9	95886051	3657	T	C	0.7759	-0.1698	0.02871	3.69199e-09	0.0100266	37.0183
CD25 on IgD- CD38dim B cell || id:ebi-a-GCST90001789	rs4747846	10	6074451	3657	C	G	0.3886	0.1914	0.02477	1.41906e-14	0.0174077	64.7524
CD25 on IgD- CD38dim B cell || id:ebi-a-GCST90001789	rs7920946	10	6074634	3657	C	T	0.2773	0.2333	0.02716	1.26096e-17	0.0218156	81.5143
CD25 on IgD- CD38dim B cell || id:ebi-a-GCST90001789	rs41294937	10	6106621	3657	C	T	0.1075	0.5734	0.03893	9.24272e-48	0.0630902	246.123
CD25 on memory B cell || id:ebi-a-GCST90001790	rs3793662	9	95886051	3657	T	C	0.7759	-0.1626	0.02894	2.04899e-08	0.0091943	33.917
CD25 on memory B cell || id:ebi-a-GCST90001790	rs1887027	10	6113782	3657	T	C	0.2454	-0.4203	0.02736	1.16305e-51	0.0654245	255.866
CD25 on memory B cell || id:ebi-a-GCST90001790	rs4747882	10	6162476	3657	T	A	0.7132	-0.2133	0.02697	3.34734e-15	0.0186124	69.3185
CD25 on memory B cell || id:ebi-a-GCST90001790	rs11598494	10	6178941	3657	C	T	0.5587	-0.1768	0.02448	6.08555e-13	0.0154137	57.2191
CD25 on naive-mature B cell || id:ebi-a-GCST90001791	rs3793662	9	95886051	3657	T	C	0.7759	-0.1953	0.02956	4.56352e-11	0.0132642	49.1325
CD25 on naive-mature B cell || id:ebi-a-GCST90001791	rs17403348	10	5827901	3657	C	T	0.0997	0.2314	0.04201	3.85798e-08	0.00961256	35.4749
CD25 on naive-mature B cell || id:ebi-a-GCST90001791	rs41294937	10	6106621	3657	C	T	0.1075	0.5626	0.04021	2.21411e-43	0.060736	236.345
CD25 on naive-mature B cell || id:ebi-a-GCST90001791	rs147487472	10	6191376	3657	A	C	0.0414	0.4465	0.0617	5.59887e-13	0.0158238	58.7659
CD25 on naive-mature B cell || id:ebi-a-GCST90001791	rs11051398	12	31504316	3657	T	C	0.5325	-0.1509	0.02607	7.67291e-09	0.0113373	41.913
CD25 on unswitched memory B cell || id:ebi-a-GCST90001792	rs3793662	9	95886051	3657	T	C	0.7759	-0.167	0.02895	8.7579e-09	0.00969863	35.7957
CD25 on unswitched memory B cell || id:ebi-a-GCST90001792	rs11598494	10	6178941	3657	C	T	0.5587	-0.1584	0.02453	1.20301e-10	0.0123724	45.7875
CD25 on unswitched memory B cell || id:ebi-a-GCST90001792	rs1887027	10	6113782	3657	T	C	0.2454	-0.4047	0.02745	7.7589e-48	0.060658	236.021
CD25 on unswitched memory B cell || id:ebi-a-GCST90001792	rs4747882	10	6162476	3657	T	A	0.7132	-0.2093	0.02699	1.14499e-14	0.0179209	66.696
CD27 on CD24+ CD27+ B cell || id:ebi-a-GCST90001798	rs34101571	1	31211894	3657	A	G	0.0239	-0.4501	0.07925	1.45001e-08	0.00945236	34.8781
CD27 on CD24+ CD27+ B cell || id:ebi-a-GCST90001798	rs1801274	1	161479745	3657	G	A	0.325	-0.2208	0.02632	7.07457e-17	0.0213902	79.8901
CD27 on CD24+ CD27+ B cell || id:ebi-a-GCST90001798	rs35574803	3	32533246	3657	C	T	0.0562	0.7589	0.05246	3.63413e-46	0.0610964	237.838
CD27 on CD24+ CD27+ B cell || id:ebi-a-GCST90001798	rs75918255	3	32945761	3657	A	G	0.035	0.5011	0.06717	1.07103e-13	0.0169619	63.0654
CD27 on CD24+ CD27+ B cell || id:ebi-a-GCST90001798	rs7621492	3	32302456	3657	A	G	0.1136	0.2196	0.03939	2.66803e-08	0.00971187	35.845
CD27 on CD24+ CD27+ B cell || id:ebi-a-GCST90001798	rs25680	12	6554628	3657	A	G	0.1671	-0.2616	0.03299	2.86484e-15	0.0190491	70.9766
CD27 on CD24+ CD27+ B cell || id:ebi-a-GCST90001798	rs147714617	12	6605299	3657	T	C	0.1224	0.2579	0.03725	5.22516e-12	0.0142893	52.9845
CD27 on CD24+ CD27+ B cell || id:ebi-a-GCST90001798	rs1883832	20	44746982	3657	C	T	0.6318	-0.5841	0.02417	8.47227e-120	0.158733	689.638
CD27 on CD24+ CD27+ B cell || id:ebi-a-GCST90001798	rs162076	20	46785499	3657	A	G	0.555	-0.1453	0.02494	6.19598e-09	0.0104283	38.5172
CD27 on IgD+ CD24+ B cell || id:ebi-a-GCST90001800	rs7621492	3	32302456	3656	A	G	0.1136	0.2435	0.03994	1.18201e-09	0.0119409	44.1592
CD27 on IgD+ CD24+ B cell || id:ebi-a-GCST90001800	rs76929865	3	31134534	3656	C	A	0.0223	0.5735	0.08703	5.04429e-11	0.0143419	53.1679
CD27 on IgD+ CD24+ B cell || id:ebi-a-GCST90001800	rs35574803	3	32533246	3656	C	T	0.0561	0.7463	0.05335	2.34585e-43	0.0589856	229.044
CD27 on IgD+ CD24+ B cell || id:ebi-a-GCST90001800	rs75918255	3	32945761	3656	A	G	0.035	0.4946	0.06834	5.54243e-13	0.0165247	61.3958
CD27 on IgD+ CD24+ B cell || id:ebi-a-GCST90001800	rs25680	12	6554628	3656	A	G	0.167	-0.1925	0.03366	1.14599e-08	0.0103099	38.0647
CD27 on IgD+ CD24+ B cell || id:ebi-a-GCST90001800	rs1883832	20	44746982	3656	C	T	0.6317	-0.4972	0.02506	2.97989e-83	0.115028	474.946
CD27 on IgD+ CD38- unswitched memory B cell || id:ebi-a-GCST90001801	rs35574803	3	32533246	1836	C	T	0.0564	0.9344	0.07016	1.07994e-38	0.0929314	187.898
CD27 on IgD+ CD38- unswitched memory B cell || id:ebi-a-GCST90001801	rs75918255	3	32945761	1836	A	G	0.0376	0.5783	0.0916	3.41201e-10	0.0242036	45.4904
CD27 on IgD+ CD38- unswitched memory B cell || id:ebi-a-GCST90001801	rs56237381	3	32924804	1836	A	G	0.0294	0.5453	0.09922	4.43997e-08	0.0169703	31.6608
CD27 on IgD+ CD38- unswitched memory B cell || id:ebi-a-GCST90001801	rs25680	12	6554628	1836	A	G	0.1672	-0.2854	0.04636	9.11108e-10	0.0226838	42.5676
CD27 on IgD+ CD38- unswitched memory B cell || id:ebi-a-GCST90001801	rs4810485	20	44747947	1836	G	T	0.6302	-0.5719	0.03295	1.32587e-62	0.152446	329.873
CD27 on IgD- CD38- B cell || id:ebi-a-GCST90001802	rs1801274	1	161479745	3657	G	A	0.325	-0.2111	0.02661	2.77013e-15	0.0195521	72.8881
CD27 on IgD- CD38- B cell || id:ebi-a-GCST90001802	rs75918255	3	32945761	3657	A	G	0.035	0.4158	0.06821	1.19801e-09	0.0116787	43.19
CD27 on IgD- CD38- B cell || id:ebi-a-GCST90001802	rs35574803	3	32533246	3657	C	T	0.0562	0.6071	0.05356	2.73905e-29	0.0390991	148.722
CD27 on IgD- CD38- B cell || id:ebi-a-GCST90001802	rs2250246	12	6553016	3657	G	A	0.5339	-0.2059	0.02456	7.42335e-17	0.0211	78.7827
CD27 on IgD- CD38- B cell || id:ebi-a-GCST90001802	rs11064198	12	6558720	3657	T	A	0.1256	-0.225	0.03691	1.19201e-09	0.0111197	41.0997
CD27 on IgD- CD38- B cell || id:ebi-a-GCST90001802	rs1883832	20	44746982	3657	C	T	0.6318	-0.4707	0.02507	3.83354e-75	0.103082	420.065
CD27 on IgD- CD38- B cell || id:ebi-a-GCST90001802	rs162076	20	46785499	3657	A	G	0.555	-0.143	0.02522	1.54e-08	0.0101008	37.2951
CD27 on IgD- CD38dim B cell || id:ebi-a-GCST90001804	rs34101571	1	31211894	3657	A	G	0.0239	-0.534	0.07874	1.38484e-11	0.0133047	49.2844
CD27 on IgD- CD38dim B cell || id:ebi-a-GCST90001804	rs1801274	1	161479745	3657	G	A	0.325	-0.2036	0.02626	1.14288e-14	0.0181875	67.7067
CD27 on IgD- CD38dim B cell || id:ebi-a-GCST90001804	rs75918255	3	32945761	3657	A	G	0.035	0.4177	0.06693	4.84395e-10	0.0117857	43.5904
CD27 on IgD- CD38dim B cell || id:ebi-a-GCST90001804	rs35574803	3	32533246	3657	C	T	0.0562	0.6579	0.05259	3.41822e-35	0.0459162	175.9
CD27 on IgD- CD38dim B cell || id:ebi-a-GCST90001804	rs1883832	20	44746982	3657	C	T	0.6318	-0.6404	0.02368	6.20869e-147	0.190808	861.85
CD27 on IgD- CD38dim B cell || id:ebi-a-GCST90001804	rs162076	20	46785499	3657	A	G	0.555	-0.1634	0.02479	5.02805e-11	0.0131882	48.8473
CD27 on memory B cell || id:ebi-a-GCST90001805	rs35574803	3	32533246	3657	C	T	0.0562	0.6708	0.05333	1.49211e-35	0.0477345	183.215
CD27 on memory B cell || id:ebi-a-GCST90001805	rs56237381	3	32924804	3657	A	G	0.0272	0.4286	0.07713	2.94598e-08	0.00972135	35.8804
CD27 on memory B cell || id:ebi-a-GCST90001805	rs75918255	3	32945761	3657	A	G	0.035	0.4366	0.06803	1.567e-10	0.0128764	47.677
CD27 on memory B cell || id:ebi-a-GCST90001805	rs25680	12	6554628	3657	A	G	0.1671	-0.213	0.03344	2.12902e-10	0.0126287	46.7483
CD27 on memory B cell || id:ebi-a-GCST90001805	rs147714617	12	6605299	3657	T	C	0.1224	0.2563	0.03761	1.11199e-11	0.0141125	52.3197
CD27 on memory B cell || id:ebi-a-GCST90001805	rs1883832	20	44746982	3657	C	T	0.6318	-0.5071	0.0249	1.87802e-87	0.119641	496.716
CD27 on memory B cell || id:ebi-a-GCST90001805	rs72485816	20	45314435	3657	C	T	0.0304	-0.4093	0.0725	1.77198e-08	0.00987597	36.4567
CD27 on unswitched memory B cell || id:ebi-a-GCST90001806	rs1801274	1	161479745	3656	G	A	0.3251	-0.1586	0.02671	3.133e-09	0.0110381	40.7832
CD27 on unswitched memory B cell || id:ebi-a-GCST90001806	rs75918255	3	32945761	3656	A	G	0.035	0.5086	0.06804	9.62498e-14	0.0174734	64.9834
CD27 on unswitched memory B cell || id:ebi-a-GCST90001806	rs35574803	3	32533246	3656	C	T	0.0561	0.7465	0.05306	8.01863e-44	0.0590172	229.174
CD27 on unswitched memory B cell || id:ebi-a-GCST90001806	rs56237381	3	32924804	3656	A	G	0.0272	0.4379	0.077	1.39399e-08	0.0101478	37.4602
CD27 on unswitched memory B cell || id:ebi-a-GCST90001806	rs144642376	3	36349691	3656	G	A	0.0718	0.2712	0.04922	3.82402e-08	0.00980337	36.1762
CD27 on unswitched memory B cell || id:ebi-a-GCST90001806	rs147714617	12	6605299	3656	T	C	0.1224	0.2484	0.03759	4.48436e-11	0.013256	49.088
CD27 on unswitched memory B cell || id:ebi-a-GCST90001806	rs25680	12	6554628	3656	A	G	0.167	-0.2612	0.03338	6.59629e-15	0.0189818	70.7016
CD27 on unswitched memory B cell || id:ebi-a-GCST90001806	rs709589	14	106306841	3656	T	C	0.4557	-0.1755	0.03152	2.77703e-08	0.0152792	56.6966
CD27 on unswitched memory B cell || id:ebi-a-GCST90001806	rs4810485	20	44747947	3656	G	T	0.6313	-0.4783	0.02498	5.93335e-78	0.106498	435.524
CD27 on unswitched memory B cell || id:ebi-a-GCST90001806	rs6066198	20	45732275	3656	G	T	0.07	-0.2691	0.04925	4.95496e-08	0.00942841	34.7793
CD27 on unswitched memory B cell || id:ebi-a-GCST90001806	rs72645230	20	46242688	3656	G	C	0.0944	-0.2476	0.04328	1.13999e-08	0.0104819	38.7066
CD27 on switched memory B cell || id:ebi-a-GCST90001808	rs34101571	1	31211894	3657	A	G	0.0239	-0.5359	0.07974	2.09701e-11	0.0133995	49.6405
CD27 on switched memory B cell || id:ebi-a-GCST90001808	rs1801274	1	161479745	3657	G	A	0.325	-0.2933	0.02635	2.48313e-28	0.0377434	143.363
CD27 on switched memory B cell || id:ebi-a-GCST90001808	rs35574803	3	32533246	3657	C	T	0.0562	0.6995	0.05313	1.02e-38	0.0519065	200.105
CD27 on switched memory B cell || id:ebi-a-GCST90001808	rs75918255	3	32945761	3657	A	G	0.035	0.478	0.06777	2.09218e-12	0.0154341	57.2959
CD27 on switched memory B cell || id:ebi-a-GCST90001808	rs144642376	3	36349691	3657	G	A	0.0718	0.2781	0.0492	1.692e-08	0.0103086	38.0702
CD27 on switched memory B cell || id:ebi-a-GCST90001808	rs25680	12	6554628	3657	A	G	0.1671	-0.3147	0.03313	3.75837e-21	0.0275672	103.615
CD27 on switched memory B cell || id:ebi-a-GCST90001808	rs147714617	12	6605299	3657	T	C	0.1224	0.299	0.03747	1.93419e-15	0.0192066	71.5748
CD27 on switched memory B cell || id:ebi-a-GCST90001808	rs1883832	20	44746982	3657	C	T	0.6318	-0.5853	0.02439	2.5293e-118	0.159386	693.013
CD27 on switched memory B cell || id:ebi-a-GCST90001808	rs162076	20	46785499	3657	A	G	0.555	-0.1635	0.02512	8.51726e-11	0.0132044	48.9079
CD38 on IgD+ CD38dim B cell || id:ebi-a-GCST90001813	rs572542	4	14029370	3654	T	C	0.0289	-0.4696	0.07316	1.54099e-10	0.0123779	45.7707
CD38 on IgD+ CD38dim B cell || id:ebi-a-GCST90001813	rs115062208	4	15956227	3654	G	A	0.0115	-0.8972	0.1213	1.7108e-13	0.0183013	68.0825
CD38 on IgD+ CD38dim B cell || id:ebi-a-GCST90001813	rs76354299	4	15037408	3654	A	G	0.0322	-0.502	0.06983	7.84332e-13	0.0157065	58.2754
CD38 on IgD+ CD38dim B cell || id:ebi-a-GCST90001813	rs76112278	4	15915069	3654	A	G	0.0194	-1.065	0.08937	3.62994e-32	0.0431542	164.707
CD38 on transitional B cell || id:ebi-a-GCST90001819	rs197429	1	112267500	3657	T	C	0.233	0.1669	0.02931	1.34701e-08	0.00995621	36.7559
CD38 on transitional B cell || id:ebi-a-GCST90001819	rs572542	4	14029370	3657	T	C	0.0288	-0.4513	0.07246	5.23504e-10	0.0113936	42.1236
CD38 on transitional B cell || id:ebi-a-GCST90001819	rs149852991	4	15044338	3657	T	G	0.0321	-0.5334	0.06859	9.69393e-15	0.0176796	65.7818
CD38 on transitional B cell || id:ebi-a-GCST90001819	rs115062208	4	15956227	3657	G	A	0.0115	-0.912	0.1184	1.68694e-14	0.0189101	70.4487
CD38 on transitional B cell || id:ebi-a-GCST90001819	rs76112278	4	15915069	3657	A	G	0.0194	-1.046	0.08813	6.27047e-32	0.0416281	158.76
IgD on IgD+ CD24+ B cell || id:ebi-a-GCST90001820	rs112421400	6	28205826	3656	T	C	0.2101	-0.1982	0.03505	1.695e-08	0.0130387	48.273
IgD on IgD+ CD24+ B cell || id:ebi-a-GCST90001820	rs1794511	6	32671207	3656	G	T	0.2594	-0.2439	0.03383	6.87385e-13	0.0228564	85.4707
IgD on IgD+ CD24+ B cell || id:ebi-a-GCST90001820	rs139084170	6	43351686	3656	A	C	0.052	0.3593	0.05776	5.50503e-10	0.0127279	47.1073
IgD on IgD+ CD24+ B cell || id:ebi-a-GCST90001820	rs9265515	6	31297744	3656	C	T	0.3368	-0.221	0.03249	1.20088e-11	0.0218188	81.5043
IgD on IgD+ CD24+ B cell || id:ebi-a-GCST90001820	rs2819455	14	105445412	3656	C	G	0.0952	0.2689	0.04177	1.38201e-10	0.0124566	46.0907
IgD on IgD+ CD24+ B cell || id:ebi-a-GCST90001820	rs709589	14	106306841	3656	T	C	0.4558	-0.6123	0.03013	4.42486e-87	0.185991	834.893
IgD on IgD+ CD24- B cell || id:ebi-a-GCST90001821	rs10272514	7	40012831	3656	T	A	0.3924	0.1553	0.02512	7.05001e-10	0.0115006	42.512
IgD on IgD+ CD24- B cell || id:ebi-a-GCST90001821	rs28723652	14	106644507	3656	A	C	0.0442	0.4338	0.0731	3.22203e-09	0.0159	59.0375
IgD on IgD+ CD24- B cell || id:ebi-a-GCST90001821	rs709589	14	106306841	3656	T	C	0.4557	-0.6633	0.02979	4.57088e-103	0.218257	1020.17
IgD on IgD+ CD24- B cell || id:ebi-a-GCST90001821	rs28634695	15	40856113	3656	A	G	0.408	-0.2027	0.02492	5.69902e-16	0.0198481	73.9937
IgD on IgD+ CD24- B cell || id:ebi-a-GCST90001821	rs35501848	17	62021003	3656	T	G	0.4878	-0.1633	0.02494	6.58415e-11	0.0133255	49.349
IgD on IgD+ CD38+ B cell || id:ebi-a-GCST90001824	rs200468	6	27757855	3656	G	C	0.3113	-0.179	0.03009	2.91803e-09	0.0137387	50.9005
IgD on IgD+ CD38+ B cell || id:ebi-a-GCST90001824	rs62442539	7	2352594	3656	C	G	0.2802	0.2603	0.0276	6.79516e-21	0.0273312	102.674
IgD on IgD+ CD38+ B cell || id:ebi-a-GCST90001824	rs2018404	14	105695446	3656	T	C	0.1325	-0.2711	0.03734	4.68598e-13	0.0168956	62.7976
IgD on IgD+ CD38+ B cell || id:ebi-a-GCST90001824	rs709589	14	106306841	3656	T	C	0.4557	-0.7004	0.0293	2.04644e-117	0.243355	1175.21
IgD on IgD+ CD38+ B cell || id:ebi-a-GCST90001824	rs2338377	14	106671275	3656	A	G	0.0747	0.3485	0.06024	7.86502e-09	0.0167895	62.3966
IgD on IgD+ CD38+ B cell || id:ebi-a-GCST90001824	rs28669075	15	40856521	3656	T	C	0.4074	-0.1665	0.02485	2.44006e-11	0.0133857	49.5749
IgD on IgD+ CD38dim B cell || id:ebi-a-GCST90001825	rs10272514	7	40012831	3656	T	A	0.3924	9.94306e-10	0.02525	0.1547	0.0114119	42.1804
IgD on IgD+ CD38dim B cell || id:ebi-a-GCST90001825	rs709589	14	106306841	3656	T	C	0.4557	9.24698e-90	0.03019	-0.6238	0.193036	874.083
IgD on IgD+ CD38dim B cell || id:ebi-a-GCST90001825	rs28723652	14	106644507	3656	A	C	0.0442	1.892e-08	0.07351	0.4141	0.0144887	53.7201
IgD on IgD+ CD38dim B cell || id:ebi-a-GCST90001825	rs28669075	15	40856521	3656	T	C	0.4075	5.47394e-17	0.02508	-0.2111	0.021519	80.3598
IgD on IgD+ CD38dim B cell || id:ebi-a-GCST90001825	rs35501848	17	62021003	3656	T	G	0.4878	5.72532e-11	0.02506	-0.1647	0.013555	50.2105
IgD on unswitched memory B cell || id:ebi-a-GCST90001826	rs9267517	6	31573110	3636	A	G	0.2446	-0.2671	0.03579	1.05512e-13	0.026364	98.401
IgD on unswitched memory B cell || id:ebi-a-GCST90001826	rs139084170	6	43351686	3636	A	C	0.0523	0.3794	0.05758	5.09214e-11	0.0142691	52.6046
IgD on unswitched memory B cell || id:ebi-a-GCST90001826	rs241409	6	32861920	3636	G	A	0.223	-0.201	0.03417	4.39299e-09	0.0140006	51.6008
IgD on unswitched memory B cell || id:ebi-a-GCST90001826	rs28723652	14	106644507	3636	A	C	0.0443	0.4108	0.07319	2.151e-08	0.0142895	52.6807
IgD on unswitched memory B cell || id:ebi-a-GCST90001826	rs709589	14	106306841	3636	T	C	0.4567	-0.5907	0.0302	4.3132e-81	0.173155	761.019
IgD on transitional B cell || id:ebi-a-GCST90001828	rs1037633	3	23750521	3657	G	T	0.124	0.234	0.03837	1.18801e-09	0.0118956	44.002
IgD on transitional B cell || id:ebi-a-GCST90001828	rs200474	6	27767640	3657	A	G	0.3117	-0.1677	0.02967	1.717e-08	0.0120673	44.6448
IgD on transitional B cell || id:ebi-a-GCST90001828	rs55871547	7	2354352	3657	G	C	0.2752	0.2309	0.0279	1.75995e-16	0.0212689	79.4271
IgD on transitional B cell || id:ebi-a-GCST90001828	rs2018404	14	105695446	3657	T	C	0.1325	-0.2444	0.0376	9.13903e-11	0.0137315	50.8874
IgD on transitional B cell || id:ebi-a-GCST90001828	rs709589	14	106306841	3657	T	C	0.4557	-0.5713	0.03022	3.99577e-76	0.161911	706.111
BAFF-R on B cell || id:ebi-a-GCST90001829	rs1801274	1	161479745	3660	G	A	0.3253	-0.1724	0.02698	1.86299e-10	0.0130467	48.3556
BAFF-R on B cell || id:ebi-a-GCST90001829	rs117705111	22	41957510	3660	A	G	0.0365	-0.7406	0.06518	1.97197e-29	0.0385782	146.782
BAFF-R on B cell || id:ebi-a-GCST90001829	rs1081003	22	42525756	3660	A	G	0.0874	-0.5326	0.04476	4.6505e-32	0.0452506	173.372
BAFF-R on B cell || id:ebi-a-GCST90001829	rs149806587	22	40774205	3660	G	A	0.0526	-0.5338	0.05744	2.49919e-20	0.0283992	106.921
BAFF-R on B cell || id:ebi-a-GCST90001829	rs76146864	22	40246055	3660	T	C	0.0264	-0.7056	0.07783	1.97015e-19	0.0255936	96.0805
BAFF-R on B cell || id:ebi-a-GCST90001829	rs5757678	22	39843409	3660	T	C	0.6419	0.2136	0.02594	2.43893e-16	0.0209751	78.3708
BAFF-R on B cell || id:ebi-a-GCST90001829	rs5759079	22	43393437	3660	A	G	0.1407	-0.4435	0.03602	3.74973e-34	0.0475616	182.668
BAFF-R on B cell || id:ebi-a-GCST90001829	rs117430146	22	41998660	3660	C	G	0.056	0.3083	0.05583	3.60504e-08	0.0100493	37.1336
BAFF-R on B cell || id:ebi-a-GCST90001829	rs73165129	22	42315371	3660	T	C	0.099	-1.496	0.03385	1e-200	0.399258	2431.13
BAFF-R on B cell || id:ebi-a-GCST90001829	rs1894588	22	40629980	3660	T	C	0.0622	-0.5142	0.05113	1.70805e-23	0.0308457	116.425
CD62L on CD62L+ plasmacytoid Dendritic Cell || id:ebi-a-GCST90001832	rs343813	1	111334781	2872	T	A	0.2115	-0.2089	0.03169	5.18442e-11	0.0145552	42.3905
CD62L on CD62L+ plasmacytoid Dendritic Cell || id:ebi-a-GCST90001832	rs3917761	1	169574729	2872	T	G	0.3491	-0.1658	0.02818	4.47497e-09	0.0124929	36.3082
CD62L on CD62L+ plasmacytoid Dendritic Cell || id:ebi-a-GCST90001832	rs4987358	1	169665551	2872	T	G	0.2441	0.3259	0.02935	4.42181e-28	0.039195	117.079
CD62L on CD62L+ plasmacytoid Dendritic Cell || id:ebi-a-GCST90001832	rs11773763	7	50271499	2872	T	C	0.2587	-0.1856	0.03003	7.29206e-10	0.0132122	38.4268
CD3 on naive CD8+ T cell || id:ebi-a-GCST90001838	rs4657649	1	167173140	2910	C	T	0.051	0.4823	0.06189	9.11381e-15	0.0225165	66.9863
CD3 on naive CD8+ T cell || id:ebi-a-GCST90001838	rs2949661	1	167424924	2910	T	C	0.446	0.6171	0.02536	3.53997e-119	0.188185	674.098
CD3 on naive CD8+ T cell || id:ebi-a-GCST90001838	rs12142987	1	167711470	2910	T	C	0.2113	-0.1969	0.03331	3.80601e-09	0.0129221	38.0694
CD3 on naive CD8+ T cell || id:ebi-a-GCST90001838	rs111780443	11	132210362	2910	T	C	0.045	-0.3659	0.06602	3.25402e-08	0.0115072	33.8526
CD3 on naive CD8+ T cell || id:ebi-a-GCST90001838	rs12921174	16	430304	2910	C	T	0.2041	-0.1937	0.03404	1.39701e-08	0.0121896	35.8849
CD3 on activated CD4 regulatory T cell || id:ebi-a-GCST90001853	rs35055340	1	165314063	2919	T	C	0.0324	-0.4927	0.07664	1.49799e-10	0.0152207	45.0852
CD3 on activated CD4 regulatory T cell || id:ebi-a-GCST90001853	rs12138291	1	166464476	2919	A	G	0.1482	-0.2802	0.0384	3.82472e-13	0.0198222	58.9907
CD3 on activated CD4 regulatory T cell || id:ebi-a-GCST90001853	rs2949661	1	167424924	2919	T	C	0.4466	0.6184	0.02511	7.26106e-122	0.189028	679.92
CD3 on activated CD4 regulatory T cell || id:ebi-a-GCST90001853	rs114672530	1	168306279	2919	A	G	0.0173	-0.6177	0.1046	3.99402e-09	0.0129734	38.3407
CD3 on CD39+ activated CD4 regulatory T cell || id:ebi-a-GCST90001854	rs12138291	1	166464476	2919	A	G	0.1482	-0.2588	0.03815	1.41286e-11	0.01691	50.175
CD3 on CD39+ activated CD4 regulatory T cell || id:ebi-a-GCST90001854	rs552999	1	168700134	2919	A	C	0.7211	-0.1756	0.03016	6.42895e-09	0.0124029	36.6336
CD3 on CD39+ activated CD4 regulatory T cell || id:ebi-a-GCST90001854	rs35055340	1	165314063	2919	T	C	0.0324	-0.4505	0.07604	3.50897e-09	0.0127251	37.5975
CD3 on CD39+ activated CD4 regulatory T cell || id:ebi-a-GCST90001854	rs2949661	1	167424924	2919	T	C	0.4466	0.5797	0.02517	5.29663e-108	0.166109	581.061
CD3 on CD39+ activated CD4 regulatory T cell || id:ebi-a-GCST90001854	rs10882659	10	97510704	2919	C	T	0.4269	-0.2226	0.02713	3.43321e-16	0.0242458	72.4825
CD3 on activated & secreting CD4 regulatory T cell || id:ebi-a-GCST90001857	rs2949661	1	167424924	2919	T	C	0.4466	0.6324	0.02507	3.45144e-127	0.197684	718.725
CD3 on activated & secreting CD4 regulatory T cell || id:ebi-a-GCST90001857	rs35055340	1	165314063	2919	T	C	0.0324	-0.4665	0.07691	1.47901e-09	0.013645	40.3531
CD3 on activated & secreting CD4 regulatory T cell || id:ebi-a-GCST90001857	rs12138291	1	166464476	2919	A	G	0.1482	-0.2836	0.0385	2.27824e-13	0.0203062	60.4609
CD3 on activated & secreting CD4 regulatory T cell || id:ebi-a-GCST90001857	rs114672530	1	168306279	2919	A	G	0.0173	-0.6462	0.1049	8.18597e-10	0.0141981	42.0124
CD3 on CD45RA+ CD4+ T cell || id:ebi-a-GCST90001858	rs2949661	1	167424924	2919	T	C	0.4466	0.6441	0.02485	1.65577e-133	0.205066	752.489
CD3 on CD45RA+ CD4+ T cell || id:ebi-a-GCST90001858	rs4657649	1	167173140	2919	C	T	0.0512	0.5386	0.06087	1.51008e-18	0.0281843	84.598
CD3 on CD45RA+ CD4+ T cell || id:ebi-a-GCST90001858	rs79179998	3	45947066	2919	A	G	0.2093	0.2304	0.03386	1.23197e-11	0.0175702	52.1688
CD3 on CD45RA+ CD4+ T cell || id:ebi-a-GCST90001858	rs12921174	16	430304	2919	C	T	0.2038	-0.2044	0.03371	1.492e-09	0.0135587	40.0944
CD3 on CD39+ CD4+ T cell || id:ebi-a-GCST90001860	rs4656440	1	165218634	2919	G	C	0.049	-0.3594	0.06326	1.467e-08	0.0120382	35.5434
CD3 on CD39+ CD4+ T cell || id:ebi-a-GCST90001860	rs858496	1	167500918	2919	G	T	0.6622	0.1732	0.02866	1.68698e-09	0.0134207	39.6807
CD3 on CD39+ CD4+ T cell || id:ebi-a-GCST90001860	rs12138291	1	166464476	2919	A	G	0.1482	-0.2773	0.03854	7.9671e-13	0.019414	57.7519
CD3 on CD39+ CD4+ T cell || id:ebi-a-GCST90001860	rs2949661	1	167424924	2919	T	C	0.4466	0.644	0.02499	3.75837e-132	0.205003	752.195
CD3 on CD28+ CD45RA- CD8+ T cell || id:ebi-a-GCST90001863	rs6684311	1	166485891	2919	G	C	0.1439	-0.2394	0.03806	3.63999e-10	0.0141209	41.7808
CD3 on CD28+ CD45RA- CD8+ T cell || id:ebi-a-GCST90001863	rs2949670	1	167406513	2919	T	A	0.864	0.2329	0.03947	4.03497e-09	0.0127474	37.6643
CD3 on CD28+ CD45RA- CD8+ T cell || id:ebi-a-GCST90001863	rs1723018	1	167433420	2919	G	A	0.4567	0.3668	0.0263	7.24937e-43	0.0667666	208.692
CD3 on CD28+ CD45RA- CD8+ T cell || id:ebi-a-GCST90001863	rs858545	1	167461391	2919	C	A	0.5766	-0.1489	0.02709	4.22902e-08	0.0108254	31.9233
CD3 on CD28+ CD45RA- CD8+ T cell || id:ebi-a-GCST90001863	rs62028293	16	50264054	2919	C	T	0.0735	0.2839	0.05153	3.92401e-08	0.0109772	32.376
CD3 on CD28+ CD45RA+ CD8+ T cell || id:ebi-a-GCST90001864	rs4657649	1	167173140	2919	C	T	0.0512	0.447	0.06122	3.64083e-13	0.0194129	57.7484
CD3 on CD28+ CD45RA+ CD8+ T cell || id:ebi-a-GCST90001864	rs12128145	1	167116924	2919	C	T	0.5427	-0.2005	0.02744	3.48097e-13	0.0199535	59.3895
CD3 on CD28+ CD45RA+ CD8+ T cell || id:ebi-a-GCST90001864	rs12138291	1	166464476	2919	A	G	0.1482	-0.2709	0.03832	1.93108e-12	0.0185282	55.0671
CD3 on CD28+ CD45RA+ CD8+ T cell || id:ebi-a-GCST90001864	rs1214596	1	167427170	2919	A	T	0.4464	0.6024	0.02518	1.26474e-115	0.179358	637.533
CD3 on resting CD4 regulatory T cell || id:ebi-a-GCST90001869	rs75169391	1	165284481	2918	T	C	0.0389	-0.3981	0.07064	1.907e-08	0.0118504	34.9701
CD3 on resting CD4 regulatory T cell || id:ebi-a-GCST90001869	rs1214596	1	167427170	2918	A	T	0.4462	0.6523	0.02485	1.60325e-136	0.210285	776.469
CD3 on resting CD4 regulatory T cell || id:ebi-a-GCST90001869	rs12752576	1	168605042	2918	G	A	0.0154	-0.7279	0.1101	4.56667e-11	0.0160677	47.6186
CD3 on resting CD4 regulatory T cell || id:ebi-a-GCST90001869	rs6668517	1	26556870	2918	C	A	0.1227	-0.2306	0.04135	2.65901e-08	0.0114483	33.7699
CD3 on resting CD4 regulatory T cell || id:ebi-a-GCST90001869	rs74620952	11	117753136	2918	C	T	0.0031	-1.355	0.247	4.462e-08	0.0113481	33.4708
CD34 on Hematopoietic Stem Cell || id:ebi-a-GCST90001870	rs586030	1	208170487	1634	T	C	0.5545	0.2107	0.03686	1.29199e-08	0.0219335	36.5982
CD34 on Hematopoietic Stem Cell || id:ebi-a-GCST90001870	rs139489968	1	208017826	1634	A	G	0.1016	0.5509	0.05917	3.98566e-20	0.0554037	95.7223
CD34 on Hematopoietic Stem Cell || id:ebi-a-GCST90001870	rs4406271	6	109598213	1634	A	G	0.4036	-0.2587	0.036	1.00809e-12	0.032219	54.3319
CD34 on Hematopoietic Stem Cell || id:ebi-a-GCST90001870	rs36102158	15	50363583	1634	A	G	0.1622	0.2745	0.04858	1.893e-08	0.0204789	34.1203
CD16-CD56 on Natural Killer T || id:ebi-a-GCST90001883	rs79251210	6	100468602	3113	A	G	0.0385	0.4508	0.07013	1.49101e-10	0.0150455	47.5217
CD16-CD56 on Natural Killer T || id:ebi-a-GCST90001883	rs9488834	6	97889936	3113	A	G	0.0458	0.4911	0.06437	3.1153e-14	0.0210802	66.9927
CD16-CD56 on Natural Killer T || id:ebi-a-GCST90001883	rs117147408	6	101980039	3113	G	A	0.0276	0.6523	0.08226	3.02691e-15	0.0228391	72.7131
CD16-CD56 on Natural Killer T || id:ebi-a-GCST90001883	rs11214436	11	112830782	3113	T	G	0.3055	0.2713	0.02873	7.04855e-21	0.031233	100.298
CD16-CD56 on Natural Killer T || id:ebi-a-GCST90001883	rs77738700	11	112751407	3113	A	G	0.1066	-0.7478	0.04098	9.38642e-71	0.106513	370.865
CD16-CD56 on Natural Killer || id:ebi-a-GCST90001884	rs10919544	1	161508763	3113	C	T	0.5475	-0.2555	0.02745	2.40381e-20	0.0323455	103.991
CD16-CD56 on Natural Killer || id:ebi-a-GCST90001884	rs111579151	11	111848073	3113	T	C	0.0323	-0.5632	0.07427	4.45246e-14	0.0198289	62.9356
CD16-CD56 on Natural Killer || id:ebi-a-GCST90001884	rs117533070	11	112710664	3113	T	C	0.0816	0.2856	0.04932	7.71294e-09	0.0122256	38.5044
CD16-CD56 on Natural Killer || id:ebi-a-GCST90001884	rs77291736	11	112749800	3113	T	C	0.1086	-1.076	0.03832	6.93426e-155	0.224159	898.844
CD16-CD56 on Natural Killer || id:ebi-a-GCST90001884	rs182003559	11	110491411	3113	T	A	0.0072	-0.9029	0.157	9.71695e-09	0.0116548	36.6855
CD16-CD56 on Natural Killer || id:ebi-a-GCST90001884	rs17504675	11	110737507	3113	A	G	0.0308	-0.4696	0.07632	8.58697e-10	0.0131659	41.5055
CD16-CD56 on Natural Killer || id:ebi-a-GCST90001884	rs11214436	11	112830782	3113	T	G	0.3055	0.3221	0.02878	1.59294e-28	0.0440245	143.268
CD16-CD56 on Natural Killer || id:ebi-a-GCST90001884	rs148849191	11	113153223	3113	T	C	0.0124	-0.7822	0.1208	1.109e-10	0.0149854	47.3288
CD28 on CD39+ CD4+ T cell || id:ebi-a-GCST90001892	rs7426056	2	204612058	2920	G	A	0.5717	0.3005	0.02793	1.67417e-26	0.0442217	135.009
CD28 on CD39+ CD4+ T cell || id:ebi-a-GCST90001892	rs12778618	10	95633120	2920	C	T	0.0457	0.5196	0.06591	4.43711e-15	0.0235488	70.3727
CD28 on CD39+ CD4+ T cell || id:ebi-a-GCST90001892	rs7084635	10	97062753	2920	G	A	0.7288	0.168	0.03066	4.61095e-08	0.011157	32.9234
CD28 on CD39+ CD4+ T cell || id:ebi-a-GCST90001892	rs1539433	10	97519645	2920	T	C	0.4719	0.5445	0.02537	5.02921e-95	0.147772	505.966
CD28 on CD39+ CD4+ T cell || id:ebi-a-GCST90001892	rs117458836	10	96773382	2920	A	G	0.0187	0.6927	0.1041	3.44826e-11	0.0176102	52.3077
CD28 on CD39+ CD4+ T cell || id:ebi-a-GCST90001892	rs10882701	10	97741071	2920	C	A	0.5156	-0.1597	0.02758	7.66196e-09	0.0127396	37.6539
CCR7 on naive CD4+ T cell || id:ebi-a-GCST90001907	rs61968809	13	106399307	2910	A	G	0.0979	0.2565	0.04671	4.35702e-08	0.011621	34.1911
CCR7 on naive CD4+ T cell || id:ebi-a-GCST90001907	rs5020353	16	423423	2910	G	A	0.3258	-0.2745	0.02859	1.64702e-21	0.033102	99.5562
CCR7 on naive CD4+ T cell || id:ebi-a-GCST90001907	rs2228015	17	38715186	2910	C	T	0.0407	0.683	0.06832	3.72392e-23	0.0364267	109.933
CCR7 on naive CD4+ T cell || id:ebi-a-GCST90001907	rs75983909	17	38723925	2910	T	C	0.017	0.5993	0.1066	2.09498e-08	0.0120039	35.3313
CD127 on granulocyte || id:ebi-a-GCST90001926	rs445	7	92408370	2920	T	C	0.1974	0.3156	0.03411	4.01976e-20	0.031561	95.0962
CD127 on granulocyte || id:ebi-a-GCST90001926	rs4433170	8	6891971	2920	G	C	0.2303	0.1825	0.03337	4.90298e-08	0.0118079	34.867
CD127 on granulocyte || id:ebi-a-GCST90001926	rs77771777	17	55927801	2920	T	C	0.0188	-0.6814	0.1013	2.05779e-11	0.0171297	50.8556
CD127 on granulocyte || id:ebi-a-GCST90001926	rs138284624	17	56385573	2920	T	C	0.0277	-0.7524	0.08106	3.16665e-20	0.0304935	91.7788
CD127 on granulocyte || id:ebi-a-GCST90001926	rs139132726	17	55643849	2920	T	C	0.014	-0.659	0.1144	9.40394e-09	0.0119896	35.4103
CD127 on granulocyte || id:ebi-a-GCST90001926	rs142587417	17	58777014	2920	A	G	0.0144	-0.8103	0.1169	5.07809e-12	0.0186374	55.4167
CD127 on granulocyte || id:ebi-a-GCST90001926	rs146130460	17	61576413	2920	A	G	0.0079	-0.9089	0.1549	4.89305e-09	0.0129493	38.2816
CD127 on granulocyte || id:ebi-a-GCST90001926	rs147173440	17	59945942	2920	T	G	0.0074	-1.096	0.1607	1.12305e-11	0.0176464	52.4173
CD127 on CD45RA+ CD4+ T cell || id:ebi-a-GCST90001932	rs11567754	5	35872190	2920	A	T	0.105	-0.2975	0.04334	8.07607e-12	0.0166347	49.3613
CD127 on CD45RA+ CD4+ T cell || id:ebi-a-GCST90001932	rs3129891	6	32415080	2920	A	G	0.2223	-0.2373	0.03434	5.8776e-12	0.0194705	57.9431
CD127 on CD45RA+ CD4+ T cell || id:ebi-a-GCST90001932	rs9271772	6	32594275	2920	A	G	0.7752	0.2608	0.0354	2.23409e-13	0.0237058	70.8533
CD127 on CD45RA+ CD4+ T cell || id:ebi-a-GCST90001932	rs1573735	16	423696	2920	T	C	0.3262	-0.2069	0.02839	4.01976e-13	0.0188177	55.9631
CD33 on CD14+ monocyte || id:ebi-a-GCST90001946	rs3865444	19	51727962	1634	A	C	0.2121	-1.143	0.03378	1.04954e-190	0.436651	1264.96
CD33 on CD14+ monocyte || id:ebi-a-GCST90001946	rs4801891	19	52254351	1634	C	T	0.563	-0.2111	0.03612	6.12802e-09	0.0219279	36.5886
CD33 on CD14+ monocyte || id:ebi-a-GCST90001946	rs78949787	19	51591138	1634	T	C	0.5535	0.2828	0.03593	6.32412e-15	0.0395301	67.1683
CD33 on CD14+ monocyte || id:ebi-a-GCST90001946	rs11882720	19	52897142	1634	G	T	0.0731	-0.4764	0.06809	3.7949e-12	0.0307556	51.7858
CD33 on CD14+ monocyte || id:ebi-a-GCST90001946	rs7351079	19	51574038	1634	G	A	0.2708	-0.4007	0.04013	7.97444e-23	0.0634109	110.493
CD33 on CD14+ monocyte || id:ebi-a-GCST90001946	rs58483275	19	51868443	1634	T	C	0.0704	0.4387	0.07202	1.39101e-09	0.0251903	42.173
CD33 on CD33+ HLA DR+ CD14dim || id:ebi-a-GCST90001947	rs58301181	19	52097261	1577	G	C	0.0843	-0.4272	0.06754	3.28799e-10	0.0281756	45.6632
CD33 on CD33+ HLA DR+ CD14dim || id:ebi-a-GCST90001947	rs7351079	19	51574038	1577	G	A	0.2613	-0.326	0.04234	2.42996e-14	0.0410273	67.3825
CD33 on CD33+ HLA DR+ CD14dim || id:ebi-a-GCST90001947	rs62114147	19	51588018	1577	T	C	0.5568	0.288	0.03704	1.35114e-14	0.0409368	67.2275
CD33 on CD33+ HLA DR+ CD14dim || id:ebi-a-GCST90001947	rs3865444	19	51727962	1577	A	C	0.1934	-1.214	0.03655	7.8343e-184	0.459814	1340.66
CD33 on CD33dim HLA DR+ CD11b+ || id:ebi-a-GCST90001948	rs1801274	1	161479745	1633	G	A	0.3298	-0.2575	0.0387	3.92464e-11	0.0293116	49.2508
CD33 on CD33dim HLA DR+ CD11b+ || id:ebi-a-GCST90001948	rs62114147	19	51588018	1633	T	C	0.5508	0.2936	0.03571	4.03738e-16	0.0426556	72.6711
CD33 on CD33dim HLA DR+ CD11b+ || id:ebi-a-GCST90001948	rs7351079	19	51574038	1633	G	A	0.271	-0.3895	0.04	8.18465e-22	0.0599435	104.002
CD33 on CD33dim HLA DR+ CD11b+ || id:ebi-a-GCST90001948	rs58483275	19	51868443	1633	T	C	0.0704	0.4941	0.07133	6.18159e-12	0.0319542	53.8377
CD33 on CD33dim HLA DR+ CD11b+ || id:ebi-a-GCST90001948	rs4801891	19	52254351	1633	C	T	0.5628	-0.2225	0.03595	7.66196e-10	0.0243626	40.7277
CD33 on CD33dim HLA DR+ CD11b+ || id:ebi-a-GCST90001948	rs3865444	19	51727962	1633	A	C	0.2122	-1.139	0.03358	2.38232e-191	0.433749	1249.35
CD33 on CD33dim HLA DR+ CD11b+ || id:ebi-a-GCST90001948	rs11882720	19	52897142	1633	G	T	0.0726	-0.4484	0.06841	7.42506e-11	0.0270748	45.3878
CD33 on CD33dim HLA DR+ CD11b- || id:ebi-a-GCST90001949	rs1801274	1	161479745	1634	G	A	0.3299	-0.261	0.03857	1.83781e-11	0.0301185	50.6797
CD33 on CD33dim HLA DR+ CD11b- || id:ebi-a-GCST90001949	rs7351079	19	51574038	1634	G	A	0.2708	-0.3832	0.03992	2.9067e-21	0.0579931	100.471
CD33 on CD33dim HLA DR+ CD11b- || id:ebi-a-GCST90001949	rs62114147	19	51588018	1634	T	C	0.5511	0.2978	0.03559	1.23908e-16	0.0438793	74.8974
CD33 on CD33dim HLA DR+ CD11b- || id:ebi-a-GCST90001949	rs3865444	19	51727962	1634	A	C	0.2121	-1.119	0.03392	2.39883e-183	0.418506	1174.56
CD33 on CD33dim HLA DR+ CD11b- || id:ebi-a-GCST90001949	rs4801891	19	52254351	1634	C	T	0.563	-0.2061	0.0359	1.126e-08	0.0209014	34.8393
CD33 on CD33dim HLA DR+ CD11b- || id:ebi-a-GCST90001949	rs73051934	19	48582916	1634	G	A	0.0278	-0.6094	0.105	7.88497e-09	0.0200741	33.432
CD33 on CD33dim HLA DR+ CD11b- || id:ebi-a-GCST90001949	rs58301181	19	52097261	1634	G	C	0.0872	-0.4079	0.06357	1.80901e-10	0.0264868	44.4025
CD33 on CD66b++ myeloid cell || id:ebi-a-GCST90001951	rs12459503	19	52161035	1464	C	T	0.7148	0.2704	0.04205	1.736e-10	0.0298111	44.923
CD33 on CD66b++ myeloid cell || id:ebi-a-GCST90001951	rs78949787	19	51591138	1464	T	C	0.5574	0.2681	0.03799	2.61879e-12	0.0354652	53.7566
CD33 on CD66b++ myeloid cell || id:ebi-a-GCST90001951	rs7351079	19	51574038	1464	G	A	0.2702	-0.3103	0.04316	1.04304e-12	0.0379737	57.7089
CD33 on CD66b++ myeloid cell || id:ebi-a-GCST90001951	rs3865444	19	51727962	1464	A	C	0.2094	-0.9497	0.0394	2.38781e-108	0.298632	622.498
CD33 on Monocytic Myeloid-Derived Suppressor Cells || id:ebi-a-GCST90001952	rs3865444	19	51727962	1569	A	C	0.1896	-1.151	0.03884	1.71396e-153	0.407116	1076.01
CD33 on Monocytic Myeloid-Derived Suppressor Cells || id:ebi-a-GCST90001952	rs58301181	19	52097261	1569	G	C	0.0848	-0.3795	0.06721	1.93999e-08	0.0223545	35.8305
CD33 on Monocytic Myeloid-Derived Suppressor Cells || id:ebi-a-GCST90001952	rs62114147	19	51588018	1569	T	C	0.5586	0.2625	0.03721	2.56271e-12	0.0339799	55.1194
CD33 on Monocytic Myeloid-Derived Suppressor Cells || id:ebi-a-GCST90001952	rs7351079	19	51574038	1569	G	A	0.2604	-0.3677	0.04232	9.03441e-18	0.0520781	86.0898
CD33 on CD33dim HLA DR- || id:ebi-a-GCST90001953	rs56043070	1	247719769	1558	A	G	0.0565	0.5006	0.0784	2.25699e-10	0.0267179	42.7143
CD33 on CD33dim HLA DR- || id:ebi-a-GCST90001953	rs11669394	19	53262327	1558	A	G	0.3039	-0.2604	0.0392	4.21794e-11	0.0286889	45.9585
CD33 on CD33dim HLA DR- || id:ebi-a-GCST90001953	rs3865444	19	51727962	1558	A	C	0.1845	-1.138	0.03974	2.60016e-145	0.389704	993.582
CD33 on CD33dim HLA DR- || id:ebi-a-GCST90001953	rs75773078	19	51742145	1558	A	G	0.0709	-0.4918	0.07038	4.11908e-12	0.0318651	51.2141
CD33 on CD33dim HLA DR- || id:ebi-a-GCST90001953	rs138712525	19	51544665	1558	A	G	0.199	0.3426	0.04579	1.22208e-13	0.0374188	60.4871
CD33 on CD33dim HLA DR- || id:ebi-a-GCST90001953	rs7351079	19	51574038	1558	G	A	0.258	-0.3645	0.04209	1.15398e-17	0.0508685	83.3934
CD33 on basophil || id:ebi-a-GCST90001954	rs56043070	1	247719769	1555	A	G	0.0566	0.4881	0.07845	6.29593e-10	0.0254425	40.5437
CD33 on basophil || id:ebi-a-GCST90001954	rs79377141	19	51538952	1555	A	G	0.2006	0.3421	0.04576	1.26386e-13	0.0375346	60.5644
CD33 on basophil || id:ebi-a-GCST90001954	rs75773078	19	51742145	1555	A	G	0.0707	-0.4918	0.07051	4.52898e-12	0.0317821	50.9778
CD33 on basophil || id:ebi-a-GCST90001954	rs7351079	19	51574038	1555	G	A	0.2579	-0.3642	0.04217	1.39991e-17	0.0507719	83.0662
CD33 on basophil || id:ebi-a-GCST90001954	rs58483275	19	51868443	1555	T	C	0.0733	0.5176	0.07238	1.32892e-12	0.0363967	58.659
CD33 on basophil || id:ebi-a-GCST90001954	rs7245846	19	51731176	1555	A	G	0.1939	-1.131	0.03861	1.81134e-150	0.399873	1034.79
CD33 on basophil || id:ebi-a-GCST90001954	rs111695695	19	51897760	1555	A	C	0.0772	-0.5454	0.06799	2.03798e-15	0.0423824	68.7329
CD33 on Immature Myeloid-Derived Suppressor Cells || id:ebi-a-GCST90001955	rs7245846	19	51731176	1554	A	G	0.1934	-1.115	0.0393	6.08135e-143	0.387877	983.44
CD33 on Immature Myeloid-Derived Suppressor Cells || id:ebi-a-GCST90001955	rs75773078	19	51742145	1554	A	G	0.0705	-0.5252	0.07057	1.63795e-13	0.0361508	58.2104
CD33 on Immature Myeloid-Derived Suppressor Cells || id:ebi-a-GCST90001955	rs79377141	19	51538952	1554	A	G	0.2008	0.3376	0.0459	3.07326e-13	0.0365809	58.9292
CD33 on Immature Myeloid-Derived Suppressor Cells || id:ebi-a-GCST90001955	rs7351079	19	51574038	1554	G	A	0.258	-0.3351	0.0424	5.06641e-15	0.0429935	69.7235
CD33 on Immature Myeloid-Derived Suppressor Cells || id:ebi-a-GCST90001955	rs111695695	19	51897760	1554	A	C	0.0772	-0.5128	0.06836	1.05609e-13	0.0374672	60.4125
CD33 on Immature Myeloid-Derived Suppressor Cells || id:ebi-a-GCST90001955	rs58483275	19	51868443	1554	T	C	0.0734	0.5046	0.07256	5.20955e-12	0.0346348	55.6818
CD33 on CD33+ HLA DR+ || id:ebi-a-GCST90001956	rs3865444	19	51727962	1579	A	C	0.1938	-1.219	0.03627	2.80543e-187	0.464338	1367.02
CD33 on CD33+ HLA DR+ || id:ebi-a-GCST90001956	rs58301181	19	52097261	1579	G	C	0.0842	-0.4318	0.06738	1.937e-10	0.0287546	46.6886
CD33 on CD33+ HLA DR+ || id:ebi-a-GCST90001956	rs62114147	19	51588018	1579	T	C	0.5567	0.2943	0.03693	3.03669e-15	0.0427493	70.4264
CD33 on CD33+ HLA DR+ || id:ebi-a-GCST90001956	rs7351079	19	51574038	1579	G	A	0.2619	-0.3366	0.04212	2.53805e-15	0.0438035	72.2426
CD33 on CD33+ HLA DR+ CD14- || id:ebi-a-GCST90001957	rs62114147	19	51588018	1578	T	C	0.557	0.2943	0.03698	3.26137e-15	0.0427434	70.3716
CD33 on CD33+ HLA DR+ CD14- || id:ebi-a-GCST90001957	rs7351079	19	51574038	1578	G	A	0.2617	-0.3413	0.04213	1.07498e-15	0.0450131	74.2845
CD33 on CD33+ HLA DR+ CD14- || id:ebi-a-GCST90001957	rs58301181	19	52097261	1578	G	C	0.0843	-0.4433	0.0674	6.48634e-11	0.0303393	49.3109
CD33 on CD33+ HLA DR+ CD14- || id:ebi-a-GCST90001957	rs3865444	19	51727962	1578	A	C	0.1936	-1.223	0.0362	9.18333e-189	0.467024	1380.98
CD25 on CD39+ CD4+ T cell || id:ebi-a-GCST90001961	rs35025323	10	97089991	2920	C	T	0.2147	-0.2986	0.03345	7.71259e-19	0.0300661	90.4525
CD25 on CD39+ CD4+ T cell || id:ebi-a-GCST90001961	rs7079761	10	97842115	2920	A	G	0.0557	-0.4818	0.06227	1.38612e-14	0.0244191	73.0383
CD25 on CD39+ CD4+ T cell || id:ebi-a-GCST90001961	rs113594239	10	98103215	2920	T	C	0.037	-0.6028	0.07314	2.53688e-16	0.0258943	77.5682
CD25 on CD39+ CD4+ T cell || id:ebi-a-GCST90001961	rs4075310	10	97574689	2920	T	C	0.4729	-0.7175	0.02414	7.96159e-170	0.256647	1007.46
CD25 on CD39+ CD4+ T cell || id:ebi-a-GCST90001961	rs12778618	10	95633120	2920	C	T	0.0457	-0.6486	0.06633	3.04018e-22	0.0366932	111.149
FSC-A on plasmacytoid Dendritic Cell || id:ebi-a-GCST90001964	rs62045817	16	89045233	2872	T	C	0.1737	-0.2143	0.0366	5.274e-09	0.0131829	38.3404
FSC-A on plasmacytoid Dendritic Cell || id:ebi-a-GCST90001964	rs722926	17	8677215	2872	T	C	0.4102	0.1525	0.02762	3.65603e-08	0.011253	32.6638
FSC-A on plasmacytoid Dendritic Cell || id:ebi-a-GCST90001964	rs144843975	17	63066415	2872	T	C	0.0519	0.3683	0.06208	3.33204e-09	0.0133492	38.8305
FSC-A on plasmacytoid Dendritic Cell || id:ebi-a-GCST90001964	rs117067704	17	62128083	2872	G	A	0.0232	0.6413	0.08914	7.96526e-13	0.01864	54.5129
CD16 on CD14- CD16+ monocyte || id:ebi-a-GCST90001979	rs71632979	1	161526397	3620	G	A	0.2463	-1.196	0.02175	1e-200	0.531074	4097.51
CD16 on CD14- CD16+ monocyte || id:ebi-a-GCST90001979	rs71639910	1	161937774	3620	A	G	0.07	-0.5608	0.04793	4.62701e-31	0.0409475	154.473
CD16 on CD14- CD16+ monocyte || id:ebi-a-GCST90001979	rs115805162	1	161410253	3620	T	C	0.2109	0.3636	0.03087	1.83696e-31	0.0440034	166.532
CD16 on CD14- CD16+ monocyte || id:ebi-a-GCST90001979	rs3933769	1	161559327	3620	G	A	0.616	0.2073	0.02701	2.13599e-14	0.0203301	75.0809
CD16 on CD14- CD16+ monocyte || id:ebi-a-GCST90001979	rs347311	1	162303907	3620	C	G	0.3017	-0.1947	0.02747	1.62218e-12	0.0159727	58.7274
CD16 on CD14- CD16+ monocyte || id:ebi-a-GCST90001979	rs4971121	1	157955705	3620	T	G	0.1628	-0.1911	0.0335	1.25901e-08	0.00995486	36.3788
CD16 on CD14- CD16+ monocyte || id:ebi-a-GCST90001979	rs148765873	1	161221713	3620	C	T	0.0453	0.3526	0.06263	1.93901e-08	0.0107537	39.33
CD16 on CD14- CD16+ monocyte || id:ebi-a-GCST90001979	rs187197560	1	161006723	3620	T	C	0.03	-0.5612	0.07687	3.47696e-13	0.0183298	67.5556
CD40 on CD14+ CD16- monocyte || id:ebi-a-GCST90001980	rs1801274	1	161479745	3629	G	A	0.3258	0.4371	0.02569	1.61994e-62	0.0839327	332.316
CD40 on CD14+ CD16- monocyte || id:ebi-a-GCST90001980	rs60629714	9	95889160	3629	C	T	0.1835	0.1864	0.03172	4.54904e-09	0.0104115	38.1599
CD40 on CD14+ CD16- monocyte || id:ebi-a-GCST90001980	rs117295081	20	45333273	3629	G	A	0.0175	0.5503	0.09653	1.29e-08	0.0104136	38.1675
CD40 on CD14+ CD16- monocyte || id:ebi-a-GCST90001980	rs745307	20	44747086	3629	A	G	0.146	0.6636	0.03341	2.06919e-83	0.109813	447.424
CD40 on CD14+ CD16+ monocyte || id:ebi-a-GCST90001981	rs1801274	1	161479745	3618	G	A	0.3267	0.4646	0.02562	2.0611e-70	0.0949612	379.409
CD40 on CD14+ CD16+ monocyte || id:ebi-a-GCST90001981	rs6687275	1	161515638	3618	G	T	0.2729	0.1985	0.02838	3.16811e-12	0.0156368	57.441
CD40 on CD14+ CD16+ monocyte || id:ebi-a-GCST90001981	rs2664523	20	45318042	3618	A	G	0.0427	0.3595	0.06265	1.034e-08	0.0105658	38.614
CD40 on CD14+ CD16+ monocyte || id:ebi-a-GCST90001981	rs745307	20	44747086	3618	A	G	0.1461	0.6978	0.03329	3.77572e-92	0.121492	500.071
HLA DR on CD14- CD16+ monocyte || id:ebi-a-GCST90001984	rs6808893	3	188133439	3621	T	C	0.5719	-0.2043	0.02491	3.26964e-16	0.0204377	75.5072
HLA DR on CD14- CD16+ monocyte || id:ebi-a-GCST90001984	rs6917212	6	32583005	3621	G	C	0.777	-0.476	0.03201	1.32495e-48	0.0785181	308.37
HLA DR on CD14- CD16+ monocyte || id:ebi-a-GCST90001984	rs412492	6	32213831	3621	T	A	0.7974	-0.299	0.03392	1.826e-18	0.028886	107.648
HLA DR on CD14- CD16+ monocyte || id:ebi-a-GCST90001984	rs9269109	6	32443266	3621	C	T	0.3592	0.3511	0.02921	1.18604e-32	0.056748	217.727
HLA DR on CD14- CD16+ monocyte || id:ebi-a-GCST90001984	rs116671810	6	31450274	3621	A	G	0.0711	0.3239	0.05515	4.65704e-09	0.0138577	50.8557
HLA DR on CD14- CD16+ monocyte || id:ebi-a-GCST90001984	rs61742525	6	33072522	3621	A	G	0.0888	0.313	0.04821	9.64273e-11	0.0158542	58.3008
HLA DR on CD14- CD16+ monocyte || id:ebi-a-GCST90001984	rs73499473	16	10978885	3621	T	C	0.776	0.3801	0.02898	1.90897e-38	0.0502268	191.383
HLA DR on CD14- CD16+ monocyte || id:ebi-a-GCST90001984	rs8057874	16	10706593	3621	C	G	0.3318	0.1477	0.02631	2.10698e-08	0.00967328	35.3496
CD40 on monocytes || id:ebi-a-GCST90001985	rs113063605	1	161246613	3629	G	A	0.1106	0.2178	0.03952	3.83301e-08	0.0093325	34.1678
CD40 on monocytes || id:ebi-a-GCST90001985	rs1801274	1	161479745	3629	G	A	0.3258	0.5089	0.02554	7.00326e-84	0.113772	465.625
CD40 on monocytes || id:ebi-a-GCST90001985	rs10887024	10	123688152	3629	T	A	0.3512	-0.1469	0.02633	2.60298e-08	0.0098342	36.0229
CD40 on monocytes || id:ebi-a-GCST90001985	rs745307	20	44747086	3629	A	G	0.146	0.715	0.0334	7.29794e-96	0.127483	529.94
CD40 on monocytes || id:ebi-a-GCST90001985	rs34658867	20	44977184	3629	C	A	0.0455	0.3665	0.06056	1.57899e-09	0.0116672	42.8163
CD64 on CD14+ CD16- monocyte || id:ebi-a-GCST90001987	rs1801274	1	161479745	3622	G	A	0.3259	0.429	0.02588	1.4471e-59	0.0808636	318.48
CD64 on CD14+ CD16- monocyte || id:ebi-a-GCST90001987	rs145828126	1	120233380	3622	A	G	0.0478	-0.3359	0.05863	1.09099e-08	0.0102708	37.5663
CD64 on CD14+ CD16- monocyte || id:ebi-a-GCST90001987	rs144823175	1	149858520	3622	G	C	0.0133	0.8884	0.1109	1.51112e-15	0.0207149	76.5743
CD64 on CD14+ CD16- monocyte || id:ebi-a-GCST90001987	rs112755578	1	149716369	3622	G	A	0.0758	-0.5111	0.04896	3.74973e-25	0.0365996	137.524
CD64 on CD14+ CD16- monocyte || id:ebi-a-GCST90001987	rs188268415	1	150401679	3622	T	C	0.0451	-0.6011	0.05895	4.29932e-24	0.0311213	116.278
CD64 on CD14+ CD16- monocyte || id:ebi-a-GCST90001987	rs150145799	1	149738590	3622	C	T	0.1327	0.7751	0.03562	8.9002e-99	0.138288	580.941
CD64 on CD14+ CD16- monocyte || id:ebi-a-GCST90001987	rs116275309	1	150863650	3622	A	G	0.0133	0.8426	0.1098	2.15924e-14	0.0186342	68.7365
CD64 on CD14+ CD16- monocyte || id:ebi-a-GCST90001987	rs80178684	8	59726631	3622	G	A	0.011	-0.6409	0.1167	4.21202e-08	0.00893716	32.6443
HLA DR on CD14+ CD16- monocyte || id:ebi-a-GCST90001988	rs80032720	6	32384933	3629	A	G	0.0733	0.4253	0.0545	7.76426e-15	0.0245733	91.3728
HLA DR on CD14+ CD16- monocyte || id:ebi-a-GCST90001988	rs241432	6	32802203	3629	T	G	0.5533	0.2595	0.02732	3.75405e-21	0.0332875	124.891
HLA DR on CD14+ CD16- monocyte || id:ebi-a-GCST90001988	rs9270585	6	32561300	3629	T	C	0.5834	-0.6054	0.0279	3.03529e-98	0.178156	786.246
HLA DR on CD14+ CD16- monocyte || id:ebi-a-GCST90001988	rs9271768	6	32594188	3629	G	A	0.4388	-0.5252	0.02936	1.20809e-68	0.135851	570.194
HLA DR on CD14+ CD16- monocyte || id:ebi-a-GCST90001988	rs1800973	12	69744014	3629	A	C	0.0798	-0.3123	0.04579	1.06194e-11	0.0143238	52.7075
CD40 on CD14- CD16+ monocyte || id:ebi-a-GCST90001989	rs1801274	1	161479745	3621	G	A	0.3264	0.5292	0.02548	1.28914e-90	0.123146	508.257
CD40 on CD14- CD16+ monocyte || id:ebi-a-GCST90001989	rs139376787	1	161847528	3621	A	G	0.0758	-0.3125	0.04775	6.85173e-11	0.0136825	50.2039
CD40 on CD14- CD16+ monocyte || id:ebi-a-GCST90001989	rs148765873	1	161221713	3621	C	T	0.0453	-0.3497	0.06275	2.69302e-08	0.0105776	38.6895
CD40 on CD14- CD16+ monocyte || id:ebi-a-GCST90001989	rs6687275	1	161515638	3621	G	T	0.2737	0.339	0.02812	7.56484e-33	0.0456899	173.268
CD40 on CD14- CD16+ monocyte || id:ebi-a-GCST90001989	rs77774351	6	22713558	3621	G	C	0.0358	0.374	0.06677	2.28502e-08	0.00965658	35.2879
CD40 on CD14- CD16+ monocyte || id:ebi-a-GCST90001989	rs745307	20	44747086	3621	A	G	0.1464	0.7089	0.03346	5.02921e-94	0.125602	519.846
CD40 on CD14- CD16+ monocyte || id:ebi-a-GCST90001989	rs111436326	20	42701487	3621	T	C	0.034	0.4119	0.06902	2.627e-09	0.0111447	40.7873
CD40 on CD14- CD16+ monocyte || id:ebi-a-GCST90001989	rs34658867	20	44977184	3621	C	A	0.0456	0.4042	0.06064	3.03529e-11	0.0142206	52.2068
HLA DR on CD14+ monocyte || id:ebi-a-GCST90001991	rs9270585	6	32561300	3629	T	C	0.5834	-0.5871	0.02804	5.5616e-92	0.167548	730.009
HLA DR on CD14+ monocyte || id:ebi-a-GCST90001991	rs80032720	6	32384933	3629	A	G	0.0733	0.4142	0.05456	3.97466e-14	0.0233074	86.5532
HLA DR on CD14+ monocyte || id:ebi-a-GCST90001991	rs9271768	6	32594188	3629	G	A	0.4388	-0.5084	0.02947	3.55795e-64	0.127299	529.063
HLA DR on CD14+ monocyte || id:ebi-a-GCST90001991	rs241432	6	32802203	3629	T	G	0.5533	0.2525	0.02737	4.56352e-20	0.0315159	118.028
HLA DR on CD14+ monocyte || id:ebi-a-GCST90001991	rs1800973	12	69744014	3629	A	C	0.0798	-0.315	0.04587	7.73749e-12	0.0145726	53.6363
CD16 on CD14+ CD16+ monocyte || id:ebi-a-GCST90002005	rs71632979	1	161526397	3617	G	A	0.2456	-0.8542	0.02593	1e-200	0.270383	1339.65
CD16 on CD14+ CD16+ monocyte || id:ebi-a-GCST90002005	rs115805162	1	161410253	3617	T	C	0.2111	0.306	0.03117	1.80717e-22	0.0311877	116.373
CD16 on CD14+ CD16+ monocyte || id:ebi-a-GCST90002005	rs71639910	1	161937774	3617	A	G	0.0702	-0.3755	0.0488	1.82516e-14	0.0184067	67.7881
CD16 on CD14+ CD16+ monocyte || id:ebi-a-GCST90002005	rs187197560	1	161006723	3617	T	C	0.0299	-0.5269	0.07878	2.60315e-11	0.0161055	59.1744
CD64 on monocyte || id:ebi-a-GCST90002006	rs112755578	1	149716369	3622	G	A	0.0758	-0.446	0.04948	3.16301e-19	0.0278699	103.781
CD64 on monocyte || id:ebi-a-GCST90002006	rs144823175	1	149858520	3622	G	C	0.0133	0.8668	0.1115	1.00508e-14	0.0197199	72.8221
CD64 on monocyte || id:ebi-a-GCST90002006	rs188268415	1	150401679	3622	T	C	0.0451	-0.5571	0.05946	1.25314e-20	0.026732	99.4276
CD64 on monocyte || id:ebi-a-GCST90002006	rs1801274	1	161479745	3622	G	A	0.3259	0.3944	0.02617	8.1677e-50	0.0683459	265.562
CD64 on monocyte || id:ebi-a-GCST90002006	rs145828126	1	120233380	3622	A	G	0.0478	-0.3227	0.05896	4.72705e-08	0.00947947	34.6441
CD64 on monocyte || id:ebi-a-GCST90002006	rs150145799	1	149738590	3622	C	T	0.1327	0.7181	0.03619	2.75613e-83	0.118697	487.555
CD64 on monocyte || id:ebi-a-GCST90002006	rs116275309	1	150863650	3622	A	G	0.0133	0.8229	0.1104	1.14895e-13	0.017773	65.5025
CD64 on monocyte || id:ebi-a-GCST90002006	rs80178684	8	59726631	3622	G	A	0.011	-0.6492	0.1176	3.65401e-08	0.00917014	33.5031
HLA DR on CD14+ CD16+ monocyte || id:ebi-a-GCST90002007	rs9275511	6	32674329	3618	A	G	0.6053	0.3664	0.02907	1.073e-35	0.0641474	247.856
HLA DR on CD14+ CD16+ monocyte || id:ebi-a-GCST90002007	rs6934244	6	33024032	3618	A	C	0.1551	0.4143	0.039	5.66239e-26	0.044986	170.332
HLA DR on CD14+ CD16+ monocyte || id:ebi-a-GCST90002007	rs62395272	6	31394424	3618	T	C	0.2848	-0.2623	0.03321	3.7653e-15	0.0280281	104.272
HLA DR on CD14+ CD16+ monocyte || id:ebi-a-GCST90002007	rs6917212	6	32583005	3618	G	C	0.7769	-0.5221	0.03191	4.09072e-58	0.0944935	377.345
HLA DR on CD14- CD16- || id:ebi-a-GCST90002009	rs2734573	6	31494738	3629	A	C	0.5397	-0.285	0.02791	3.66522e-24	0.0403565	152.528
HLA DR on CD14- CD16- || id:ebi-a-GCST90002009	rs72502555	6	31234208	3629	G	C	0.2656	0.2326	0.03214	5.5335e-13	0.0211062	78.2028
HLA DR on CD14- CD16- || id:ebi-a-GCST90002009	rs116683794	6	33034114	3629	G	A	0.096	0.3299	0.04603	9.18333e-13	0.0188901	69.8336
HLA DR on CD14- CD16- || id:ebi-a-GCST90002009	rs9268430	6	32345429	3629	C	A	0.2896	-0.4773	0.0325	1.83696e-47	0.0937377	375.153
HLA DR on CD14- CD16- || id:ebi-a-GCST90002009	rs34291045	6	32560385	3629	T	A	0.1171	0.8124	0.04087	1.52616e-83	0.13647	573.203
HLA DR on monocyte || id:ebi-a-GCST90002010	rs62395272	6	31394424	3629	T	C	0.2849	-0.2546	0.03302	1.60805e-14	0.0264123	98.3962
HLA DR on monocyte || id:ebi-a-GCST90002010	rs9270588	6	32561327	3629	T	C	0.5834	-0.5388	0.02808	3.21218e-78	0.141114	595.913
HLA DR on monocyte || id:ebi-a-GCST90002010	rs9271768	6	32594188	3629	G	A	0.4388	-0.4741	0.02935	9.59622e-57	0.110702	451.496
HLA DR on monocyte || id:ebi-a-GCST90002010	rs28772323	6	32687066	3629	C	A	0.5394	-0.2621	0.02804	1.55096e-20	0.0341349	128.183
HLA DR on monocyte || id:ebi-a-GCST90002010	rs1800973	12	69744014	3629	A	C	0.0798	-0.2562	0.04587	2.50801e-08	0.00963992	35.3043
CD4 on CD4+ T cell || id:ebi-a-GCST90002022	rs28584364	6	32512048	2912	T	C	0.6169	0.3639	0.05249	5.07341e-12	0.0625923	194.306
CD4 on CD4+ T cell || id:ebi-a-GCST90002022	rs11615628	12	6903631	2912	A	G	0.2464	-0.2753	0.03163	5.30762e-18	0.0281465	84.2784
CD4 on CD4+ T cell || id:ebi-a-GCST90002022	rs4766578	12	111904371	2912	A	T	0.5294	-0.1633	0.02863	1.29101e-08	0.0132873	39.1869
CD4 on CD4+ T cell || id:ebi-a-GCST90002022	rs11628611	14	65828525	2912	T	C	0.4768	0.1704	0.02809	1.46801e-09	0.0144868	42.7763
CD4 on naive CD4+ T cell || id:ebi-a-GCST90002024	rs139306421	6	109298437	2910	G	C	0.0234	-0.5447	0.09175	3.23899e-09	0.0135606	39.9762
CD4 on naive CD4+ T cell || id:ebi-a-GCST90002024	rs17205675	6	32637489	2910	G	C	0.2045	-0.264	0.04418	2.56702e-09	0.0226763	67.4726
CD4 on naive CD4+ T cell || id:ebi-a-GCST90002024	rs2844608	6	31247414	2910	T	C	0.4574	0.1993	0.03174	3.897e-10	0.0197161	58.4875
CD4 on naive CD4+ T cell || id:ebi-a-GCST90002024	rs3184504	12	111884608	2910	C	T	0.5296	-0.1576	0.02879	4.80795e-08	0.0123754	36.4385
CD4 on naive CD4+ T cell || id:ebi-a-GCST90002024	rs11158593	14	65859984	2910	A	G	0.479	0.1981	0.02746	6.8897e-13	0.0195872	58.0975
CD39 on CD39+ activated CD4 regulatory T cell || id:ebi-a-GCST90002030	rs10882701	10	97741071	2920	C	A	0.5156	-0.4542	0.02621	4.04762e-64	0.103048	335.241
CD39 on CD39+ activated CD4 regulatory T cell || id:ebi-a-GCST90002030	rs7094484	10	97490998	2920	G	A	0.4729	1.179	0.01657	1e-200	0.692979	6586.23
CD39 on CD39+ activated CD4 regulatory T cell || id:ebi-a-GCST90002030	rs12778797	10	96998688	2920	C	T	0.3854	0.3052	0.02778	1.54312e-27	0.0441269	134.706
CD39 on CD39+ activated CD4 regulatory T cell || id:ebi-a-GCST90002030	rs1410600	10	97070694	2920	T	C	0.4053	-0.2642	0.02755	1.8151e-21	0.0336488	101.606
CD39 on CD39+ activated CD4 regulatory T cell || id:ebi-a-GCST90002030	rs1923692	10	98173715	2920	G	T	0.9466	-0.4413	0.05908	1.05512e-13	0.0196882	58.6039
CD39 on CD39+ secreting CD4 regulatory T cell || id:ebi-a-GCST90002031	rs7094484	10	97490998	2920	G	A	0.4729	1.011	0.02071	1e-200	0.509559	3031.75
CD39 on CD39+ secreting CD4 regulatory T cell || id:ebi-a-GCST90002031	rs10882701	10	97741071	2920	C	A	0.5156	-0.3988	0.02725	7.28283e-47	0.0794433	251.821
CD39 on CD39+ secreting CD4 regulatory T cell || id:ebi-a-GCST90002031	rs1410600	10	97070694	2920	T	C	0.4053	-0.2442	0.02817	6.97429e-18	0.0287472	86.3672
CD39 on CD39+ secreting CD4 regulatory T cell || id:ebi-a-GCST90002031	rs12778797	10	96998688	2920	C	T	0.3854	0.2849	0.02836	2.24285e-23	0.038452	116.69
CD39 on CD39+ secreting CD4 regulatory T cell || id:ebi-a-GCST90002031	rs1923692	10	98173715	2920	G	T	0.9466	-0.3401	0.06061	2.19498e-08	0.0116937	34.5259
CD39 on CD39+ CD4+ T cell || id:ebi-a-GCST90002032	rs10882701	10	97741071	2920	C	A	0.5156	-0.3837	0.0273	1.78115e-43	0.0735412	231.627
CD39 on CD39+ CD4+ T cell || id:ebi-a-GCST90002032	rs7099844	10	97506042	2920	G	T	0.4291	1.028	0.02079	1e-200	0.517767	3133.02
CD39 on CD39+ CD4+ T cell || id:ebi-a-GCST90002032	rs2901833	10	96998591	2920	A	G	0.3848	0.2703	0.02839	3.43084e-21	0.0345918	104.556
CD39 on CD39+ CD4+ T cell || id:ebi-a-GCST90002032	rs1410600	10	97070694	2920	T	C	0.4053	-0.2329	0.02819	2.1928e-16	0.0261483	78.3495
CD80 on myeloid Dendritic Cell || id:ebi-a-GCST90002035	rs139795227	1	92842367	2871	C	A	0.0479	-0.5725	0.0642	8.24328e-19	0.029895	88.4119
CD80 on myeloid Dendritic Cell || id:ebi-a-GCST90002035	rs71632979	1	161526397	2871	G	A	0.2457	0.3323	0.0314	1.06194e-25	0.0409298	122.439
CD80 on myeloid Dendritic Cell || id:ebi-a-GCST90002035	rs6787493	3	52528000	2871	C	T	0.8955	0.4055	0.04516	4.79181e-19	0.0307747	91.096
CD80 on myeloid Dendritic Cell || id:ebi-a-GCST90002035	rs2325259	6	90850164	2871	C	T	0.4422	0.1995	0.02793	1.16708e-12	0.0196342	57.4587
CD80 on monocyte || id:ebi-a-GCST90002039	rs139795227	1	92842367	2850	C	A	0.0481	-1.147	0.06195	2.33776e-72	0.120474	390.108
CD80 on monocyte || id:ebi-a-GCST90002039	rs141264358	1	90530314	2850	C	T	0.016	-0.5868	0.1067	4.18196e-08	0.0108424	31.2176
CD80 on monocyte || id:ebi-a-GCST90002039	rs76064946	1	93926697	2850	G	T	0.1204	-0.35	0.04248	2.60976e-16	0.0259464	75.8639
CD80 on monocyte || id:ebi-a-GCST90002039	rs79015439	1	94803124	2850	T	C	0.0126	-0.7914	0.1209	6.94065e-11	0.0155842	45.0866
CD80 on monocyte || id:ebi-a-GCST90002039	rs35075155	3	53273195	2850	C	T	0.4402	-0.1646	0.02843	7.76497e-09	0.0133528	38.5435
CD80 on monocyte || id:ebi-a-GCST90002039	rs758800	3	52529266	2850	C	T	0.8956	0.6619	0.04462	5.12153e-48	0.0819274	254.151
CD4 on CD39+ CD4+ T cell || id:ebi-a-GCST90002061	rs3016018	6	31314106	2920	G	C	0.4623	-0.1687	0.03047	3.33304e-08	0.0141489	41.8792
CD4 on CD39+ CD4+ T cell || id:ebi-a-GCST90002061	rs9264532	6	31234381	2920	T	C	0.5897	0.185	0.03057	1.61499e-09	0.0165617	49.141
CD4 on CD39+ CD4+ T cell || id:ebi-a-GCST90002061	rs117458836	10	96773382	2920	A	G	0.0187	0.8979	0.1053	2.34315e-17	0.0295889	88.9731
CD4 on CD39+ CD4+ T cell || id:ebi-a-GCST90002061	rs12778618	10	95633120	2920	C	T	0.0457	0.5908	0.06675	1.47401e-18	0.0304447	91.6273
CD4 on CD39+ CD4+ T cell || id:ebi-a-GCST90002061	rs10786281	10	98116936	2920	C	T	0.6527	0.1739	0.02896	2.17901e-09	0.0137103	40.5628
CD4 on CD39+ CD4+ T cell || id:ebi-a-GCST90002061	rs7084635	10	97062753	2920	G	A	0.7288	0.1809	0.03114	6.90399e-09	0.0129362	38.2424
CD4 on CD39+ CD4+ T cell || id:ebi-a-GCST90002061	rs7086986	10	97507312	2920	G	A	0.4728	0.4907	0.0262	5.67545e-74	0.120037	398.048
CD4 on CD39+ CD4+ T cell || id:ebi-a-GCST90002061	rs4293064	10	107757380	2920	A	C	0.0884	0.2681	0.04886	4.45205e-08	0.0115846	34.2
SSC-A on myeloid Dendritic Cell || id:ebi-a-GCST90002071	rs139529340	1	161563554	2872	G	A	0.2308	0.2016	0.03334	1.679e-09	0.0144307	42.0224
SSC-A on myeloid Dendritic Cell || id:ebi-a-GCST90002071	rs113138131	2	203545127	2872	T	A	0.5045	0.2775	0.02889	1.55991e-21	0.0385	114.919
SSC-A on myeloid Dendritic Cell || id:ebi-a-GCST90002071	rs115780495	6	32501627	2872	G	T	0.1868	0.34	0.05429	4.35402e-10	0.0351206	104.465
SSC-A on myeloid Dendritic Cell || id:ebi-a-GCST90002071	rs80297185	11	5488177	2872	T	C	0.0425	-0.4081	0.07152	1.268e-08	0.0135547	39.4366
SSC-A on myeloid Dendritic Cell || id:ebi-a-GCST90002071	rs4910742	11	5306509	2872	A	G	0.9244	0.3805	0.05405	2.38781e-12	0.0202358	59.2763
SSC-A on myeloid Dendritic Cell || id:ebi-a-GCST90002071	rs139947059	12	25434182	2872	A	G	0.0266	0.4676	0.08405	2.88702e-08	0.0113228	32.8685
SSC-A on myeloid Dendritic Cell || id:ebi-a-GCST90002071	rs1800973	12	69744014	2872	A	C	0.0841	-0.3487	0.0505	6.14469e-12	0.0187317	54.7863
SSC-A on plasmacytoid Dendritic Cell || id:ebi-a-GCST90002072	rs2903918	4	84157443	2872	G	C	0.3407	-0.2195	0.02892	4.30527e-14	0.0216448	63.495
SSC-A on plasmacytoid Dendritic Cell || id:ebi-a-GCST90002072	rs17552904	7	50318308	2872	T	G	0.245	-0.1851	0.03237	1.19501e-08	0.0126752	36.8449
SSC-A on plasmacytoid Dendritic Cell || id:ebi-a-GCST90002072	rs142456232	11	4960640	2872	T	C	0.0573	-0.3341	0.05919	1.81401e-08	0.012059	35.0318
SSC-A on plasmacytoid Dendritic Cell || id:ebi-a-GCST90002072	rs78736654	11	5544477	2872	G	T	0.0378	-0.4036	0.07353	4.40595e-08	0.0118492	34.415
SSC-A on plasmacytoid Dendritic Cell || id:ebi-a-GCST90002072	rs722926	17	8677215	2872	T	C	0.4102	0.1642	0.02772	3.48602e-09	0.013046	37.9369
SSC-A on monocyte || id:ebi-a-GCST90002073	rs72928949	2	203570761	2850	C	G	0.5009	0.1594	0.02902	4.32305e-08	0.0127041	36.647
SSC-A on monocyte || id:ebi-a-GCST90002073	rs445	7	92408370	2850	T	C	0.1975	0.2088	0.03441	1.45399e-09	0.0138198	39.9105
SSC-A on monocyte || id:ebi-a-GCST90002073	rs11136335	8	145003777	2850	A	G	0.4853	-0.1653	0.02755	2.201e-09	0.0136502	39.4139
SSC-A on monocyte || id:ebi-a-GCST90002073	rs75994780	12	70949085	2850	A	G	0.0637	-0.4161	0.05614	1.63493e-13	0.0206528	60.0597
SSC-A on monocyte || id:ebi-a-GCST90002073	rs80216229	12	67839087	2850	C	T	0.0212	-0.5777	0.0981	4.348e-09	0.0138505	40.0002
SSC-A on monocyte || id:ebi-a-GCST90002073	rs1152928	12	69247557	2850	G	A	0.0172	-0.8234	0.1053	7.26942e-15	0.0229216	66.8122
SSC-A on monocyte || id:ebi-a-GCST90002073	rs1800973	12	69744014	2850	A	C	0.0844	-1.218	0.04471	1.71396e-145	0.229284	847.263
SSC-A on monocyte || id:ebi-a-GCST90002073	rs148146302	12	70360198	2850	C	G	0.0239	-0.8766	0.08769	3.80014e-23	0.035853	105.906
SSC-A on monocyte || id:ebi-a-GCST90002073	rs11554159	19	18285944	2850	A	G	0.2982	-0.3745	0.02938	3.1369e-36	0.0587022	177.61
SSC-A on CD14+ monocyte || id:ebi-a-GCST90002074	rs445	7	92408370	3112	T	C	0.1968	0.229	0.03302	4.93856e-12	0.0165787	52.4289
SSC-A on CD14+ monocyte || id:ebi-a-GCST90002074	rs1800973	12	69744014	3112	A	C	0.0845	-1.048	0.04423	3.2961e-114	0.169929	636.668
SSC-A on CD14+ monocyte || id:ebi-a-GCST90002074	rs148146302	12	70360198	3112	C	G	0.023	-0.8012	0.08571	1.64892e-20	0.0288492	92.3864
SSC-A on CD14+ monocyte || id:ebi-a-GCST90002074	rs1152928	12	69247557	3112	G	A	0.0165	-0.7519	0.1023	2.47913e-13	0.0183488	58.1315
SSC-A on CD14+ monocyte || id:ebi-a-GCST90002074	rs75994780	12	70949085	3112	A	G	0.0625	-0.3607	0.05457	4.48023e-11	0.0152466	48.1511
SSC-A on CD14+ monocyte || id:ebi-a-GCST90002074	rs11554159	19	18285944	3112	A	G	0.2995	-0.2988	0.0284	1.8218e-25	0.0374624	121.043
SSC-A on granulocyte || id:ebi-a-GCST90002078	rs2236947	3	50371432	3112	A	C	0.6173	0.1811	0.02845	2.24202e-10	0.0154961	48.9513
SSC-A on granulocyte || id:ebi-a-GCST90002078	rs42031	7	92237396	3112	T	A	0.2529	-0.2389	0.03042	5.55009e-15	0.021567	68.5518
SSC-A on granulocyte || id:ebi-a-GCST90002078	rs445	7	92408370	3112	T	C	0.1965	0.4371	0.03249	3.83972e-40	0.0603309	199.676
SSC-A on granulocyte || id:ebi-a-GCST90002078	rs2738144	8	6826043	3112	T	A	0.3192	-0.2464	0.02875	1.59111e-17	0.0263872	84.2884
SSC-A on CD4+ T cell || id:ebi-a-GCST90002081	rs113243185	6	32585071	3113	C	G	0.2014	0.2404	0.03733	1.392e-10	0.0185904	58.9301
SSC-A on CD4+ T cell || id:ebi-a-GCST90002081	rs9271536	6	32589978	3113	T	A	0.7772	-0.2591	0.03458	8.84504e-14	0.0232495	74.0507
SSC-A on CD4+ T cell || id:ebi-a-GCST90002081	rs79493037	6	31405825	3113	G	C	0.1481	0.2287	0.04083	2.31302e-08	0.0131979	41.6079
SSC-A on CD4+ T cell || id:ebi-a-GCST90002081	rs148031710	6	31148873	3113	C	T	0.1078	0.2974	0.04937	1.91399e-09	0.0170135	53.845
CD11c on myeloid Dendritic Cell || id:ebi-a-GCST90002087	rs78520150	1	19786101	2872	A	C	0.0376	0.3947	0.07143	3.56903e-08	0.0112748	32.7276
CD11c on myeloid Dendritic Cell || id:ebi-a-GCST90002087	rs61802329	1	161589626	2872	T	C	0.4673	0.1669	0.02718	9.47807e-10	0.0138682	40.3616
CD11c on myeloid Dendritic Cell || id:ebi-a-GCST90002087	rs75841521	2	59592691	2872	A	G	0.028	-0.442	0.08067	4.64804e-08	0.0106341	30.8478
CD11c on myeloid Dendritic Cell || id:ebi-a-GCST90002087	rs67898294	16	31362711	2872	T	C	0.3505	0.3276	0.02803	7.18952e-31	0.0488635	147.443
CD11c on myeloid Dendritic Cell || id:ebi-a-GCST90002087	rs79298699	16	31402042	2872	T	C	0.0825	-0.279	0.04807	7.21606e-09	0.0117842	34.2238
CD11c on granulocyte || id:ebi-a-GCST90002090	rs1801274	1	161479745	2850	G	A	0.3209	0.248	0.02982	1.36395e-16	0.0268063	78.4472
CD11c on granulocyte || id:ebi-a-GCST90002090	rs8046381	16	31379355	2850	C	T	0.8668	0.4684	0.04088	9.63385e-30	0.0506625	151.987
CD11c on granulocyte || id:ebi-a-GCST90002090	rs28432694	16	48666310	2850	T	A	0.3077	-0.1719	0.03042	1.74598e-08	0.0125894	36.3116
CD11c on granulocyte || id:ebi-a-GCST90002090	rs113861918	19	52129097	2850	T	C	0.1677	-0.215	0.03692	6.41904e-09	0.0129039	37.2306
CD45RA on naive CD4+ T cell || id:ebi-a-GCST90002098	rs138915779	1	190079170	2910	A	C	0.0036	1.33	0.2281	6.18899e-09	0.0126902	37.3775
CD45RA on naive CD4+ T cell || id:ebi-a-GCST90002098	rs17583875	1	197924770	2910	A	G	0.0029	2.212	0.2318	2.83074e-21	0.0282968	84.6833
CD45RA on naive CD4+ T cell || id:ebi-a-GCST90002098	rs147071297	1	191648600	2910	A	G	0.0036	1.525	0.2126	9.25124e-13	0.0166842	49.3409
CD45RA on naive CD4+ T cell || id:ebi-a-GCST90002098	rs7605193	2	38698112	2910	G	T	0.0643	-0.3245	0.05318	1.19001e-09	0.0126709	37.3198
CD45RA on naive CD4+ T cell || id:ebi-a-GCST90002098	rs79747818	2	41757305	2910	T	C	0.0689	0.3184	0.0526	1.59302e-09	0.0130074	38.3241
CD45RA on naive CD4+ T cell || id:ebi-a-GCST90002098	rs145947216	2	38596674	2910	T	C	0.0375	0.7147	0.07055	9.977e-24	0.0368731	111.332
CD45RA on naive CD4+ T cell || id:ebi-a-GCST90002098	rs182240059	2	38955419	2910	G	C	0.0351	0.6602	0.07094	2.53105e-20	0.0295237	88.4667
CD45RA on naive CD4+ T cell || id:ebi-a-GCST90002098	rs42803	2	40837037	2910	C	G	0.4696	0.1609	0.02629	1.05801e-09	0.0128966	37.9932
CD45RA on naive CD4+ T cell || id:ebi-a-GCST90002098	rs147692482	2	39864242	2910	T	C	0.0246	0.6089	0.08426	6.3183e-13	0.0177926	52.6782
CD45RA on naive CD4+ T cell || id:ebi-a-GCST90002098	rs34558770	2	38933040	2910	T	C	0.1871	0.4963	0.03241	5.75043e-51	0.0749255	235.53
CD45RA on naive CD4+ T cell || id:ebi-a-GCST90002098	rs917116	7	28172739	2910	G	T	0.2548	0.1762	0.0299	4.25598e-09	0.01179	34.6944
CD45RA on resting CD4 regulatory T cell || id:ebi-a-GCST90002102	rs138915779	1	190079170	2919	A	C	0.0033	1.586	0.2396	4.27563e-11	0.0165468	49.0792
CD45RA on resting CD4 regulatory T cell || id:ebi-a-GCST90002102	rs113435341	1	198151688	2919	G	A	0.0029	2.31	0.238	6.19156e-22	0.0308596	92.8839
CD45RA on resting CD4 regulatory T cell || id:ebi-a-GCST90002102	rs11579717	1	199999121	2919	A	G	0.0041	1.499	0.1979	4.73915e-14	0.0183499	54.5271
CD45RA on resting CD4 regulatory T cell || id:ebi-a-GCST90002102	rs11124653	2	39112166	2919	A	C	0.5925	-0.2555	0.02636	6.84069e-22	0.031523	94.9456
CD45RA on resting CD4 regulatory T cell || id:ebi-a-GCST90002102	rs2565661	2	38132650	2919	A	T	0.9156	-0.2921	0.0468	4.93003e-10	0.0131869	38.9801
CD45RA on resting CD4 regulatory T cell || id:ebi-a-GCST90002102	rs13024840	2	38895920	2919	A	T	0.2648	0.3454	0.02873	1.56603e-32	0.0464513	142.099
CD45RA on resting CD4 regulatory T cell || id:ebi-a-GCST90002102	rs78689347	2	40773763	2919	C	A	0.0149	0.698	0.1104	3.00303e-10	0.0143024	42.3253
HLA DR on myeloid Dendritic Cell || id:ebi-a-GCST90002104	rs55971447	1	161515326	2872	T	C	0.2371	-0.4802	0.03135	5.93745e-51	0.0834206	261.207
HLA DR on myeloid Dendritic Cell || id:ebi-a-GCST90002104	rs2858885	6	32699782	2872	T	C	0.5362	-0.3187	0.0308	1.13292e-24	0.0505186	152.703
HLA DR on myeloid Dendritic Cell || id:ebi-a-GCST90002104	rs6925683	6	33894292	2872	G	T	0.1238	0.2917	0.04331	1.95299e-11	0.0184598	53.976
HLA DR on myeloid Dendritic Cell || id:ebi-a-GCST90002104	rs29221	6	29589124	2872	G	C	0.1555	0.3075	0.04061	4.98655e-14	0.0248342	73.0893
HLA DR on myeloid Dendritic Cell || id:ebi-a-GCST90002104	rs116007826	6	31569745	2872	G	A	0.0686	0.8001	0.06015	3.1369e-39	0.0818048	255.697
HLA DR on myeloid Dendritic Cell || id:ebi-a-GCST90002104	rs9267650	6	31824912	2872	T	A	0.2881	-0.2465	0.03657	1.91779e-11	0.0249245	73.3618
HLA DR on myeloid Dendritic Cell || id:ebi-a-GCST90002104	rs35525122	6	32561283	2872	A	C	0.1179	0.8525	0.04857	1.38995e-65	0.151165	511.104
HLA DR on myeloid Dendritic Cell || id:ebi-a-GCST90002104	rs42362	16	9438363	2872	C	G	0.2639	0.1935	0.0318	1.305e-09	0.0145468	42.3657
HLA DR on plasmacytoid Dendritic Cell || id:ebi-a-GCST90002105	rs62176112	2	179315726	2872	A	G	0.0144	-0.659	0.1191	3.40001e-08	0.0123272	35.8206
HLA DR on plasmacytoid Dendritic Cell || id:ebi-a-GCST90002105	rs9267650	6	31824912	2872	T	A	0.2883	-0.3903	0.03676	7.30634e-26	0.0625128	191.375
HLA DR on plasmacytoid Dendritic Cell || id:ebi-a-GCST90002105	rs9296042	6	32736005	2872	T	C	0.5014	-0.294	0.03041	8.65167e-22	0.0432177	129.637
HLA DR on plasmacytoid Dendritic Cell || id:ebi-a-GCST90002105	rs7748976	6	33890451	2872	A	G	0.1367	0.2325	0.04076	1.28301e-08	0.0127587	37.0907
HLA DR on plasmacytoid Dendritic Cell || id:ebi-a-GCST90002105	rs34039593	6	32570311	2872	G	T	0.1173	1.217	0.0446	6.25173e-146	0.306706	1269.66
HLA DR on plasmacytoid Dendritic Cell || id:ebi-a-GCST90002105	rs116007826	6	31569745	2872	G	A	0.0686	0.751	0.06113	7.60852e-34	0.0720726	222.914
HLA DR on plasmacytoid Dendritic Cell || id:ebi-a-GCST90002105	rs29221	6	29589124	2872	G	C	0.1555	0.3186	0.04046	4.83281e-15	0.0266595	78.6083
HLA DR on plasmacytoid Dendritic Cell || id:ebi-a-GCST90002105	rs7204799	16	11004549	2872	G	C	0.9713	0.5416	0.0817	4.00405e-11	0.0163539	47.7162
HLA DR on plasmacytoid Dendritic Cell || id:ebi-a-GCST90002105	rs11644019	16	10863414	2872	T	C	0.1398	-0.291	0.03898	1.10408e-13	0.0203668	59.6679
HLA DR on Dendritic Cell || id:ebi-a-GCST90002106	rs55971447	1	161515326	2871	T	C	0.2372	-0.3418	0.03192	2.90603e-26	0.0422765	126.646
HLA DR on Dendritic Cell || id:ebi-a-GCST90002106	rs9296042	6	32736005	2871	T	C	0.5014	-0.3191	0.03045	3.02482e-25	0.050912	153.902
HLA DR on Dendritic Cell || id:ebi-a-GCST90002106	rs9267650	6	31824912	2871	T	A	0.2882	-0.3215	0.0367	3.24863e-18	0.0424076	127.056
HLA DR on Dendritic Cell || id:ebi-a-GCST90002106	rs34039593	6	32570311	2871	G	T	0.1174	1.075	0.04613	3.67282e-110	0.239485	903.445
HLA DR on Dendritic Cell || id:ebi-a-GCST90002106	rs7748976	6	33890451	2871	A	G	0.1365	0.2659	0.04133	1.44099e-10	0.0166672	48.6286
HLA DR on Dendritic Cell || id:ebi-a-GCST90002106	rs362522	6	29545208	2871	T	C	0.1553	0.3225	0.04073	3.42295e-15	0.0272875	80.484
HLA DR on Dendritic Cell || id:ebi-a-GCST90002106	rs116007826	6	31569745	2871	G	A	0.0686	0.8336	0.06047	6.51929e-42	0.0887985	279.59
HLA DR on CD33+ HLA DR+ CD14- || id:ebi-a-GCST90002108	rs9270588	6	32561327	1579	T	C	0.5722	-0.5992	0.03915	2.1419e-49	0.175777	336.317
HLA DR on CD33+ HLA DR+ CD14- || id:ebi-a-GCST90002108	rs9269027	6	32437466	1579	T	A	0.5598	0.4929	0.03844	7.0583e-36	0.119738	214.511
HLA DR on CD33+ HLA DR+ CD14- || id:ebi-a-GCST90002108	rs116007826	6	31569745	1579	G	A	0.0681	0.6643	0.07716	1.74783e-17	0.0560112	93.5707
HLA DR on CD33+ HLA DR+ CD14- || id:ebi-a-GCST90002108	rs523727	6	31768800	1579	G	A	0.3157	-0.3524	0.04389	1.89017e-15	0.0536566	89.4141
HLA DR on CD33+ HLA DR+ CD14dim || id:ebi-a-GCST90002109	rs9269027	6	32437466	1578	T	A	0.5599	0.3323	0.03914	4.71086e-17	0.0544192	90.7006
HLA DR on CD33+ HLA DR+ CD14dim || id:ebi-a-GCST90002109	rs142186496	6	31473707	1578	G	A	0.0688	0.4579	0.07698	3.34403e-09	0.026866	43.5097
HLA DR on CD33+ HLA DR+ CD14dim || id:ebi-a-GCST90002109	rs613165	6	31834398	1578	A	G	0.3188	-0.2784	0.04395	3.095e-10	0.0336637	54.9021
HLA DR on CD33+ HLA DR+ CD14dim || id:ebi-a-GCST90002109	rs9270588	6	32561327	1578	T	C	0.5722	-0.4302	0.04022	7.98362e-26	0.0906065	157.023
HLA DR on CD33dim HLA DR+ CD11b+ || id:ebi-a-GCST90002110	rs12485444	3	188135783	1634	A	T	0.4728	0.2278	0.03577	2.48599e-10	0.0258696	43.3404
HLA DR on CD33dim HLA DR+ CD11b+ || id:ebi-a-GCST90002110	rs9269109	6	32443266	1634	C	T	0.3574	0.3633	0.04076	1.28499e-18	0.0606256	105.326
HLA DR on CD33dim HLA DR+ CD11b+ || id:ebi-a-GCST90002110	rs61742525	6	33072522	1634	A	G	0.0918	0.4117	0.06776	1.53699e-09	0.0282628	47.4665
HLA DR on CD33dim HLA DR+ CD11b+ || id:ebi-a-GCST90002110	rs6917212	6	32583005	1634	G	C	0.7641	-0.4813	0.04452	2.30781e-26	0.0835103	148.707
HLA DR on CD33dim HLA DR+ CD11b+ || id:ebi-a-GCST90002110	rs11074934	16	10979440	1634	T	C	0.2194	-0.3589	0.04157	1.3649e-17	0.0441207	75.3285
HLA DR on CD33dim HLA DR+ CD11b- || id:ebi-a-GCST90002111	rs9269109	6	32443266	1635	C	T	0.3575	0.3702	0.04014	8.63973e-20	0.0629582	109.718
HLA DR on CD33dim HLA DR+ CD11b- || id:ebi-a-GCST90002111	rs61742525	6	33072522	1635	A	G	0.0917	0.3935	0.06679	4.65404e-09	0.025794	43.2368
HLA DR on CD33dim HLA DR+ CD11b- || id:ebi-a-GCST90002111	rs2517696	6	29927611	1635	C	T	0.7156	-0.2424	0.04306	2.12002e-08	0.0239164	40.0124
HLA DR on CD33dim HLA DR+ CD11b- || id:ebi-a-GCST90002111	rs6917212	6	32583005	1635	G	C	0.7639	-0.4456	0.04403	2.13993e-23	0.0716231	125.984
HLA DR on CD33dim HLA DR+ CD11b- || id:ebi-a-GCST90002111	rs11074934	16	10979440	1635	T	C	0.2193	-0.4126	0.04076	2.13895e-23	0.0582923	101.084
HLA DR on B cell || id:ebi-a-GCST90002116	rs111983490	6	32205324	3060	A	G	0.2111	-0.3007	0.03814	4.36315e-15	0.0301167	94.9566
HLA DR on B cell || id:ebi-a-GCST90002116	rs74405933	6	14095755	3060	A	G	0.0729	-0.7731	0.05178	1.0639e-48	0.0807896	268.768
HLA DR on B cell || id:ebi-a-GCST90002116	rs147210938	6	13892767	3060	A	G	0.0332	-0.4296	0.07489	1.06299e-08	0.0118477	36.6646
HLA DR on B cell || id:ebi-a-GCST90002116	rs9271768	6	32594188	3060	G	A	0.4355	0.4094	0.03232	6.86752e-36	0.0824096	274.642
HLA DR on B cell || id:ebi-a-GCST90002116	rs143305120	6	13991643	3060	C	T	0.0359	-0.3957	0.07188	4.00904e-08	0.0108387	33.508
HLA DR on B cell || id:ebi-a-GCST90002116	rs3869145	6	31851354	3060	A	G	0.0817	-0.3894	0.0561	4.73151e-12	0.0227525	71.197
HLA DR on B cell || id:ebi-a-GCST90002116	rs9270599	6	32561656	3060	A	G	0.635	0.5573	0.03189	3.05492e-65	0.143971	514.308
HLA DR on B cell || id:ebi-a-GCST90002116	rs7192768	16	11004905	3060	C	T	0.8124	-0.4789	0.03416	2.47002e-43	0.0699073	229.844
HLA DR on B cell || id:ebi-a-GCST90002116	rs2286975	16	11114006	3060	A	G	0.3234	0.1738	0.02982	6.17903e-09	0.0132191	40.9655
HLA DR on HLA DR+ Natural Killer || id:ebi-a-GCST90002117	rs56199187	1	161520931	2971	T	C	0.2402	-0.4759	0.03093	1.90414e-51	0.0826673	267.557
HLA DR on HLA DR+ Natural Killer || id:ebi-a-GCST90002117	rs1634734	6	31307885	2971	A	G	0.5702	-0.1663	0.03	3.24302e-08	0.0135553	40.7986
HLA DR on HLA DR+ Natural Killer || id:ebi-a-GCST90002117	rs139174173	6	32592834	2971	A	C	0.0459	0.4977	0.07912	3.61901e-10	0.0216956	65.8428
HLA DR on HLA DR+ Natural Killer || id:ebi-a-GCST90002117	rs9268628	6	32405865	2971	C	A	0.6062	-0.2999	0.02977	1.72385e-23	0.0429412	133.213
HLA DR on HLA DR+ Natural Killer || id:ebi-a-GCST90002117	rs12598451	16	10982607	2971	A	G	0.2279	-0.378	0.03133	9.37994e-33	0.0502842	157.198
CD8 on CD28+ CD45RA+ CD8+ T cell || id:ebi-a-GCST90002119	rs938487	2	87009488	2920	G	A	0.2476	-0.5168	0.02954	2.91072e-65	0.0995118	322.464
CD8 on CD28+ CD45RA+ CD8+ T cell || id:ebi-a-GCST90002119	rs13024436	2	86534521	2920	A	G	0.3759	0.1591	0.02774	1.07599e-08	0.0118767	35.0728
CD8 on CD28+ CD45RA+ CD8+ T cell || id:ebi-a-GCST90002119	rs1356625	2	86022747	2920	C	T	0.463	0.192	0.02696	1.36616e-12	0.0183311	54.4889
CD8 on CD28+ CD45RA+ CD8+ T cell || id:ebi-a-GCST90002119	rs10205992	2	87279109	2920	T	C	0.4729	-0.2955	0.02653	2.99778e-28	0.0435319	132.807
CD8 on CD28+ CD45RA+ CD8+ T cell || id:ebi-a-GCST90002119	rs12660712	6	29734634	2920	A	C	0.1152	-0.2799	0.04891	1.15401e-08	0.015971	47.3599
CD8 on CD28+ CD45RA+ CD8+ T cell || id:ebi-a-GCST90002119	rs1264570	6	30365210	2920	T	C	0.7204	0.1984	0.03266	1.417e-09	0.0158571	47.0166
CD8 on CD28+ CD45RA+ CD8+ T cell || id:ebi-a-GCST90002119	rs6903896	6	31168029	2920	A	G	0.1269	-0.3411	0.04595	1.49314e-13	0.0257821	77.2233
CD8 on CD28+ CD45RA+ CD8+ T cell || id:ebi-a-GCST90002119	rs130065	6	31122500	2920	A	G	0.1642	-0.3127	0.04043	1.41906e-14	0.0268387	80.4751
CD8 on CD39+ CD8+ T cell || id:ebi-a-GCST90002121	rs72847706	2	87055981	2915	C	T	0.228	-0.2551	0.03189	1.79597e-15	0.0229088	68.2981
CD8 on CD39+ CD8+ T cell || id:ebi-a-GCST90002121	rs111359007	6	31761201	2915	A	T	0.1015	-0.2802	0.04787	5.34195e-09	0.0143202	42.3209
CD8 on CD39+ CD8+ T cell || id:ebi-a-GCST90002121	rs9357097	6	30285121	2915	T	C	0.4762	0.1925	0.02804	8.08165e-12	0.0184861	54.8644
CD8 on CD39+ CD8+ T cell || id:ebi-a-GCST90002121	rs17197199	6	31138472	2915	T	C	0.1266	-0.2839	0.04341	7.21274e-11	0.0178241	52.8639
CD8 on CD39+ CD8+ T cell || id:ebi-a-GCST90002121	rs117519014	10	97403248	2915	A	C	0.0427	0.4352	0.06661	7.57356e-11	0.015484	45.8143

## Sheet: Table S4
Table S4. The characteristics of inflammatory cytokines data
Phenotype	SNP	Chr	Pos	Samplesize	EA	RA	EAF	Beta	SE	P	R2	F statistics
meta_filt_SDF_1A_noBMI	rs10013755	4	22197308	7829	A	T	0.9929	0.5188	0.0995	1.851e-07	0.00379484	29.8154
meta_filt_IL_7_noBMI	rs10196226	2	168655592	3448	A	G	0.1643	0.1538	0.0327	2.501e-06	0.00649577	22.5308
meta_filt_VEGF_noBMI	rs10411345	19	50836684	7162	C	G	0.7823	-0.1041	0.0218	1.733e-06	0.00369116	26.5266
meta_filt_IL_18_noBMI	rs10414578	19	55146070	3675	T	C	0.1295	-0.1817	0.0347	1.643e-07	0.00744352	27.5451
meta_filt_IL_10_noBMI	rs10457128	6	106017976	7724	A	G	0.639	-0.0854	0.0172	6.956e-07	0.00336476	26.0704
meta_filt_SDF_1A_noBMI	rs10474392	5	91494593	7829	A	G	0.334	0.0934	0.0177	1.376e-07	0.00388101	30.495
meta_filt_IFN_G_noBMI	rs10481651	9	102207190	7745	A	G	0.6116	-0.0793	0.0168	2.183e-06	0.0029876	23.2023
meta_filt_IL_10_noBMI	rs10493718	1	83062933	7724	A	C	0.1603	-0.1081	0.0222	1.068e-06	0.00314586	24.369
meta_filt_IL_4_noBMI	rs10512267	9	102190129	8168	T	C	0.5752	-0.0824	0.016	2.734e-07	0.00331809	27.1857
meta_filt_IL_1RA_noBMI	rs1054402	9	119163509	3677	T	C	0.2506	0.1325	0.0269	8.201e-07	0.00659411	24.3942
meta_filt_MCP_1_MCAF_noBMI	rs10744620	12	3739094	8337	T	C	0.3748	0.0783	0.0161	1.118e-06	0.00287324	24.0175
meta_filt_IL_6_noBMI	rs10752777	1	234386907	8233	A	T	0.1273	0.1083	0.0235	4.171e-06	0.00260604	21.5063
meta_filt_IFN_G_noBMI	rs10761731	10	65027610	7745	A	T	0.6214	-0.0813	0.0167	1.068e-06	0.00311002	24.156
meta_filt_IL_12_P70_noBMI	rs10761731	10	65027610	8314	A	T	0.6227	-0.0965	0.0161	2.119e-09	0.00437573	36.5309
meta_filt_VEGF_noBMI	rs10761731	10	65027610	7162	A	T	0.6204	-0.1146	0.0174	4.309e-11	0.00618582	44.5661
meta_filt_TNF_A_noBMI	rs10834997	11	26526948	3493	A	G	0.6924	-0.123	0.0256	1.528e-06	0.00644442	22.6434
meta_filt_IL_10_noBMI	rs10888839	1	54674983	7724	C	G	0.1208	0.1203	0.025	1.562e-06	0.00307408	23.8113
meta_filt_MCP_3_noBMI	rs10892381	11	119400817	1099	T	C	0.6629	0.2432	0.0473	2.693e-07	0.0264341	29.7855
meta_filt_TNF_B_noBMI	rs10925040	1	247622698	1566	T	C	0.371	0.1738	0.0372	2.929e-06	0.0140979	22.3644
meta_filt_VEGF_noBMI	rs10934631	3	122697600	7162	T	C	0.8517	-0.1132	0.0244	3.607e-06	0.00323706	23.2526
meta_filt_VEGF_noBMI	rs10967186	9	2617099	7162	T	C	0.578	0.0899	0.0169	1.086e-07	0.00394266	28.3412
meta_filt_IL_6_noBMI	rs10982213	9	117189193	8233	A	G	0.2723	-0.0849	0.0176	1.353e-06	0.00285657	23.5798
meta_filt_IL_13_noBMI	rs10995615	10	65517790	3596	T	C	0.8577	-0.1591	0.0341	3.118e-06	0.00617889	22.345
meta_filt_HGF_noBMI	rs11060254	12	129815569	8336	A	G	0.3306	-0.0765	0.0166	3.974e-06	0.00259025	21.6432
meta_filt_EOTAXIN_noBMI	rs11087905	21	25505329	8197	A	C	0.3778	0.0954	0.0188	4.07e-07	0.00427877	35.2152
meta_filt_TNF_A_noBMI	rs111332265	5	150393107	3493	A	G	0.9696	-0.3678	0.0745	7.913e-07	0.0079748	28.0638
meta_filt_GROA_noBMI	rs1113500	1	108595442	3544	T	G	0.5981	0.1162	0.0243	1.721e-06	0.00649134	23.1425
meta_filt_MIG_noBMI	rs111607343	19	897855	3724	A	G	0.0134	-0.5235	0.1119	2.928e-06	0.00724618	27.1671
meta_filt_MIG_noBMI	rs11177248	12	68875886	3724	A	G	0.0351	0.3157	0.0667	2.222e-06	0.00675101	25.298
meta_filt_IL_10_noBMI	rs111913416	4	7707875	7724	A	T	0.53	-0.0846	0.0172	8.161e-07	0.0035657	27.6328
meta_filt_MCP_1_MCAF_noBMI	rs111995966	2	109174969	8337	T	G	0.9297	0.1428	0.0309	3.788e-06	0.00266554	22.2766
meta_filt_RANTES_noBMI	rs112072646	2	53444393	3454	A	G	0.0204	0.4209	0.0859	9.617e-07	0.00708055	24.6163
meta_filt_SCGF_B_noBMI	rs112346514	19	12407988	3721	T	C	0.0302	-0.3261	0.0703	3.543e-06	0.00622903	23.311
meta_filt_EOTAXIN_noBMI	rs112347425	3	46460888	8197	T	C	0.0978	0.1595	0.0276	7.771e-09	0.00448945	36.957
meta_filt_IL_2RA_noBMI	rs11241559	5	119976700	3716	T	G	0.2643	-0.124	0.0264	2.75e-06	0.00597959	22.3418
meta_filt_PDGF_BB_noBMI	rs11247305	15	102100210	8337	C	G	0.9376	-0.1687	0.0364	3.468e-06	0.00333014	27.8495
meta_filt_MIG_noBMI	rs112861654	21	43599172	3724	A	G	0.9454	-0.2682	0.0527	3.639e-07	0.00742601	27.8464
meta_filt_MIP_1B_noBMI	rs113010081	3	46457412	8287	T	C	0.867	-0.5799	0.0236	1.57e-133	0.0775545	696.56
meta_filt_IL_6_noBMI	rs113098456	2	167841980	8233	A	G	0.0725	-0.1553	0.0339	4.641e-06	0.00324358	26.7848
meta_filt_SCF_noBMI	rs113127926	14	98437511	8334	A	C	0.0418	0.1974	0.0418	2.337e-06	0.00312145	26.0894
meta_filt_MIF_noBMI	rs113218956	22	25224834	3533	A	G	0.0044	-0.8789	0.1876	2.815e-06	0.00676778	24.0599
meta_filt_IFN_G_noBMI	rs113600793	17	45461461	7745	A	C	0.0631	0.1871	0.0371	4.426e-07	0.00413905	32.1818
meta_filt_IP_10_noBMI	rs113831257	4	76159521	3724	A	G	0.0417	0.3639	0.0641	1.388e-08	0.0105836	39.8134
meta_filt_MIP_1B_noBMI	rs113877493	17	34812273	8287	T	C	0.1645	-0.607	0.0217	3.67e-172	0.101279	933.657
meta_filt_GROA_noBMI	rs114991247	6	32583504	3544	T	C	0.9226	-0.2202	0.0463	1.971e-06	0.00692499	24.6994
meta_filt_SCGF_B_noBMI	rs1149926	10	9190949	3721	T	C	0.0239	-0.3458	0.0749	3.917e-06	0.0055792	20.8655
meta_filt_IL_7_noBMI	rs115215018	4	181079135	3448	T	C	0.0101	0.5985	0.1308	4.755e-06	0.00716261	24.8604
meta_filt_IL_1B_noBMI	rs115242021	1	145389965	3348	A	C	0.0601	0.2795	0.0553	4.252e-07	0.00882571	29.7938
meta_filt_G_CSF_noBMI	rs115256310	5	71399691	7948	A	G	0.9954	-0.6788	0.1359	5.85e-07	0.00421958	33.6709
meta_filt_IL_2RA_noBMI	rs115360066	5	9823768	3716	A	G	0.8882	0.1776	0.0377	2.418e-06	0.00626424	23.4121
meta_filt_MIF_noBMI	rs11551183	16	8988692	3533	C	G	0.9756	0.3666	0.0795	3.999e-06	0.00639848	22.7385
meta_filt_TNF_A_noBMI	rs115669577	4	124361448	3493	A	G	0.0038	0.981	0.1994	8.625e-07	0.00728615	25.6226
meta_filt_IFN_G_noBMI	rs115729819	4	169704667	7745	A	G	0.9716	0.2511	0.0514	1.045e-06	0.0034796	27.0366
meta_filt_IL_16_noBMI	rs116135478	9	120519761	3521	A	G	0.9933	0.8296	0.1637	4.05e-07	0.00916057	32.5341
meta_filt_MIP_1B_noBMI	rs116237296	1	87045516	8287	A	G	0.0054	0.5284	0.1115	2.153e-06	0.00299915	24.9227
meta_filt_IL_1RA_noBMI	rs11627423	14	33200623	3677	A	C	0.6414	0.1178	0.0246	1.65e-06	0.00638351	23.6101
meta_filt_M_CSF_noBMI	rs116274860	3	148392817	2498	T	G	0.9908	0.8262	0.1739	2.029e-06	0.0124444	31.4526
meta_filt_CTACK_noBMI	rs116303454	3	27294655	3670	A	G	0.0218	0.3754	0.081	3.579e-06	0.00601039	22.1794
meta_filt_IL_18_noBMI	rs116383510	5	2545650	3675	A	C	0.9868	-0.5412	0.1052	2.699e-07	0.00763042	28.242
meta_filt_IL_17_noBMI	rs11640734	16	89795797	7804	C	G	0.8673	-0.115	0.024	1.612e-06	0.00304415	23.823
meta_filt_PDGF_BB_noBMI	rs116445074	5	51534600	8337	T	G	0.0184	0.2869	0.0587	1.017e-06	0.00297333	24.8566
meta_filt_MIP_1A_noBMI	rs116615337	1	193533132	3561	A	G	0.4232	0.1286	0.0278	3.657e-06	0.00807389	28.9689
meta_filt_IL_4_noBMI	rs116705532	1	113705169	8168	T	G	0.9925	-0.4675	0.0978	1.727e-06	0.00325376	26.6569
meta_filt_IL_8_noBMI	rs116726256	2	1855118	3565	T	C	0.9343	-0.2247	0.0489	4.261e-06	0.00619852	22.2231
meta_filt_FGF_BASIC_noBMI	rs116745220	5	71399644	7609	A	G	0.9951	-0.6176	0.1324	3.085e-06	0.0037197	28.4014
meta_filt_IL_5_noBMI	rs11680908	2	110076751	3403	A	G	0.9485	0.2593	0.0552	2.617e-06	0.0065687	22.4879
meta_filt_SCGF_B_noBMI	rs116924815	19	51230733	3721	T	C	0.0273	0.6046	0.0737	2.251e-16	0.0194137	73.6289
meta_filt_IL_4_noBMI	rs117146485	9	138824257	8168	T	C	0.9837	-0.2856	0.0625	4.945e-06	0.00261575	21.4163
meta_filt_IL_16_noBMI	rs117217798	17	31483233	3521	T	C	0.0889	-0.2064	0.044	2.772e-06	0.00690108	24.4537
meta_filt_IL_2RA_noBMI	rs117244812	17	6443310	3716	A	G	0.0079	-0.7187	0.1493	1.474e-06	0.0080967	30.3166
meta_filt_G_CSF_noBMI	rs117261691	19	28821194	7948	T	C	0.0894	0.1318	0.0288	4.669e-06	0.0028283	22.5374
meta_filt_IL_18_noBMI	rs117266781	7	41301020	3675	T	C	0.0073	0.7051	0.1436	9.176e-07	0.00720564	26.6584
meta_filt_MCP_3_noBMI	rs117286643	8	27888994	1099	A	G	0.0225	0.6934	0.1474	2.542e-06	0.0211493	23.7021
meta_filt_MIP_1B_noBMI	rs117453826	17	35132809	8287	A	G	0.981	-0.5907	0.0591	1.53e-23	0.0130073	109.186
meta_filt_IL_7_noBMI	rs117509142	8	87134083	3448	T	C	0.9569	-0.3213	0.0684	2.599e-06	0.00851521	29.5954
meta_filt_IL_17_noBMI	rs117556572	13	105088917	3556	T	C	0.0158	-0.5256	0.1097	1.66e-06	0.00859174	30.7997
meta_filt_MIP_1B_noBMI	rs117657747	18	14188003	6268	A	G	0.0526	0.2089	0.0453	4.013e-06	0.00434937	27.3722
meta_filt_PDGF_BB_noBMI	rs11766649	7	144839247	8337	A	G	0.8018	0.0902	0.0196	3.964e-06	0.00258591	21.6094
meta_filt_SCGF_B_noBMI	rs117716477	12	104240958	3721	A	C	0.0199	0.8242	0.084	1.029e-22	0.0264983	101.23
meta_filt_IL_13_noBMI	rs117795020	9	90084152	3596	A	G	0.0304	-0.3584	0.0716	5.479e-07	0.00757238	27.4228
meta_filt_IL_9_noBMI	rs117807175	14	62606535	3673	C	G	0.0121	-0.5225	0.1106	2.327e-06	0.00652681	24.1173
meta_filt_MIG_noBMI	rs117831247	10	68501839	3724	T	C	0.0056	-0.8819	0.173	3.445e-07	0.00866199	32.5216
meta_filt_M_CSF_noBMI	rs117867915	18	42210043	2498	T	C	0.9793	0.5224	0.1096	1.874e-06	0.0110643	27.9254
meta_filt_IL_16_noBMI	rs117916513	11	121264274	3521	A	G	0.0173	-0.4713	0.0982	1.605e-06	0.00755252	26.7796
meta_filt_CTACK_noBMI	rs118084576	9	21172502	3670	A	G	0.0112	0.5675	0.1226	3.66e-06	0.00713326	26.3528
meta_filt_GROA_noBMI	rs118158560	7	38146610	3544	A	G	0.043	0.2761	0.0592	3.085e-06	0.00627398	22.3627
meta_filt_IFN_G_noBMI	rs11843756	13	49254892	7745	T	G	0.9542	0.1812	0.0391	3.622e-06	0.0028698	22.2848
meta_filt_IL_1RA_noBMI	rs11869294	17	43857223	3677	C	G	0.9205	-0.2286	0.047	1.128e-06	0.00764845	28.3247
meta_filt_G_CSF_noBMI	rs11903143	2	29592460	7948	A	G	0.7066	0.0889	0.0175	3.784e-07	0.00327693	26.1241
meta_filt_M_CSF_noBMI	rs11963606	6	4592689	2498	C	G	0.9826	-0.5353	0.117	4.731e-06	0.00979829	24.6985
meta_filt_MCP_1_MCAF_noBMI	rs12073356	1	208007848	8337	A	G	0.0686	-0.1436	0.031	3.489e-06	0.00263511	22.0217
meta_filt_EOTAXIN_noBMI	rs12075	1	159175354	8197	A	G	0.5229	0.1692	0.0155	1.211e-27	0.0142843	118.756
meta_filt_GROA_noBMI	rs12075	1	159175354	3544	A	G	0.5354	0.3724	0.0236	3.459e-56	0.0689933	262.484
meta_filt_IL_8_noBMI	rs12075	1	159175354	3565	A	G	0.5353	0.1148	0.0235	9.969e-07	0.00655668	23.5156
meta_filt_MCP_1_MCAF_noBMI	rs12075	1	159175354	8337	A	G	0.523	0.2186	0.0154	1.361e-45	0.0238424	203.58
meta_filt_SDF_1A_noBMI	rs12141941	1	83734912	7829	T	C	0.7493	-0.0881	0.0186	2.263e-06	0.00291603	22.8905
meta_filt_IL_4_noBMI	rs12238729	9	132811405	3559	T	C	0.0162	0.5271	0.1096	1.505e-06	0.00885601	31.7823
meta_filt_PDGF_BB_noBMI	rs12289510	11	124947051	8337	A	G	0.4767	-0.0772	0.0158	1.001e-06	0.00297345	24.8576
meta_filt_IL_18_noBMI	rs12420140	11	112071294	3675	A	G	0.283	-0.2479	0.0261	1.949e-21	0.0249396	93.9459
meta_filt_IFN_G_noBMI	rs12420286	11	103777894	7745	T	C	0.9699	0.2357	0.05	2.452e-06	0.00324371	25.1978
meta_filt_IL_8_noBMI	rs12438669	15	25193278	3565	A	C	0.6834	-0.1182	0.0252	2.597e-06	0.00604576	21.6721
meta_filt_VEGF_noBMI	rs12456390	18	8998030	7162	T	C	0.6772	-0.0818	0.0179	4.882e-06	0.00292541	21.0074
meta_filt_SCGF_B_noBMI	rs12480722	20	20228904	3721	T	C	0.8752	0.1654	0.0353	2.812e-06	0.00597617	22.359
meta_filt_IL_16_noBMI	rs1255143	10	130052200	3521	T	C	0.5695	0.1387	0.0241	8.529e-09	0.009433	33.5108
meta_filt_MIF_noBMI	rs12594190	15	25036455	3533	A	G	0.7008	0.1321	0.0266	6.85e-07	0.00731798	26.0303
meta_filt_IL_13_noBMI	rs12623722	2	23178683	3596	A	G	0.3054	-0.1189	0.0257	3.614e-06	0.00599788	21.6864
meta_filt_MIP_1A_noBMI	rs12690897	7	85346177	3561	A	G	0.292	0.1215	0.026	3.073e-06	0.00610378	21.8568
meta_filt_IL_2RA_noBMI	rs12722497	10	6095928	3716	A	C	0.0624	0.6287	0.0482	7.978e-39	0.0462508	180.105
meta_filt_IL_17_noBMI	rs12735700	1	5489867	7804	T	G	0.1925	-0.0943	0.0206	4.5e-06	0.00276456	21.6289
meta_filt_IL_2RA_noBMI	rs12799226	11	123390225	3716	T	C	0.2361	-0.1285	0.0277	3.561e-06	0.00595619	22.2538
meta_filt_M_CSF_noBMI	rs12962919	18	75778756	2498	T	C	0.0644	0.3025	0.0659	4.394e-06	0.011027	27.8302
meta_filt_PDGF_BB_noBMI	rs13037046	20	4054634	8337	A	T	0.1871	-0.0948	0.0206	3.958e-06	0.00273374	22.8482
meta_filt_IL_4_noBMI	rs13106889	4	175960753	8168	A	T	0.1648	-0.1186	0.0224	1.215e-07	0.0038721	31.7425
meta_filt_MIF_noBMI	rs13142904	4	54318414	3533	T	C	0.0896	-0.2232	0.0425	1.468e-07	0.00812753	28.9335
meta_filt_MIG_noBMI	rs13143163	4	123628238	3724	C	G	0.0512	0.2735	0.0582	2.622e-06	0.00726757	27.2479
meta_filt_IL_12_P70_noBMI	rs13209117	6	44151765	8314	A	G	0.2453	0.0981	0.0186	1.271e-07	0.0035632	29.7232
meta_filt_VEGF_noBMI	rs13209117	6	44151765	7162	A	G	0.2474	0.1253	0.02	3.697e-10	0.0058465	42.1071
meta_filt_TRAIL_noBMI	rs13278062	8	23082971	8230	T	G	0.5589	0.08	0.0157	3.326e-07	0.00315559	26.0464
meta_filt_SCGF_B_noBMI	rs13287050	9	78810117	3721	A	T	0.7202	-0.121	0.0263	4.118e-06	0.00590067	22.0749
meta_filt_IL_6_noBMI	rs1333040	9	22083404	8233	T	C	0.4508	0.0747	0.0157	1.993e-06	0.00276303	22.8055
meta_filt_FGF_BASIC_noBMI	rs13412535	2	224874874	7609	A	G	0.1856	-0.1129	0.0224	4.763e-07	0.00385331	29.4255
meta_filt_HGF_noBMI	rs13412535	2	224874874	8336	A	G	0.1892	-0.1043	0.0213	9.671e-07	0.00333759	27.9087
meta_filt_IL_2_noBMI	rs13412535	2	224874874	3514	A	G	0.1886	0.174	0.0331	1.447e-07	0.00926627	32.8475
meta_filt_IL_6_noBMI	rs13412535	2	224874874	8233	A	G	0.189	-0.1186	0.0214	3.141e-08	0.00431203	35.646
meta_filt_PDGF_BB_noBMI	rs13412535	2	224874874	8337	A	G	0.1892	0.3317	0.0214	2.893e-54	0.0337564	291.189
meta_filt_SCF_noBMI	rs13412535	2	224874874	8334	A	G	0.1892	-0.1065	0.0213	5.586e-07	0.00347988	29.0956
meta_filt_CTACK_noBMI	rs135564	22	46535934	3670	A	G	0.2632	-0.1672	0.0267	3.593e-10	0.0108427	40.207
meta_filt_IL_13_noBMI	rs138854806	6	43780360	3596	A	G	0.0247	-0.4204	0.0839	5.449e-07	0.00851512	30.8662
meta_filt_TRAIL_noBMI	rs138987090	18	30366247	8230	A	G	0.9857	-0.7264	0.0749	2.974e-22	0.0148752	124.241
meta_filt_MIG_noBMI	rs139010077	3	170336148	3724	T	C	0.0169	0.4337	0.0943	4.193e-06	0.00625019	23.4095
meta_filt_IL_13_noBMI	rs139083458	5	26160518	3596	T	C	0.0034	0.9995	0.211	2.165e-06	0.0067701	24.4976
meta_filt_SCGF_B_noBMI	rs139413256	7	145879644	3721	A	G	0.0139	-0.5174	0.1076	1.532e-06	0.00733869	27.4944
meta_filt_GROA_noBMI	rs140734053	10	5401459	3544	A	G	0.0066	0.7333	0.1545	2.069e-06	0.00705117	25.1526
meta_filt_MIF_noBMI	rs141009259	2	207976283	3533	T	C	0.9886	-0.6194	0.1285	1.444e-06	0.00864765	30.8012
meta_filt_MIP_1B_noBMI	rs141102180	17	34436204	8287	T	G	0.0449	0.3298	0.0392	3.751e-17	0.00932882	78.017
meta_filt_CTACK_noBMI	rs141331414	9	128264627	3670	A	G	0.0914	0.1977	0.0415	1.886e-06	0.00649176	23.9674
meta_filt_IL_7_noBMI	rs141425475	5	17679165	3448	T	C	0.9814	-0.4801	0.1018	2.39e-06	0.00841497	29.2441
meta_filt_IL_8_noBMI	rs141926526	7	32848640	3565	A	C	0.9916	-0.6221	0.1308	1.96e-06	0.00644713	23.1202
meta_filt_IL_1B_noBMI	rs143319329	7	128139459	3348	T	C	0.0209	0.4357	0.093	2.835e-06	0.00776924	26.1994
meta_filt_IL_18_noBMI	rs143370787	16	74951514	3675	C	G	0.9554	-0.3447	0.066	1.749e-07	0.0101259	37.5728
meta_filt_VEGF_noBMI	rs143479231	3	193110794	7162	A	G	0.0363	-0.2628	0.0489	7.902e-08	0.00483203	34.7653
meta_filt_MIP_1B_noBMI	rs1437220	17	32791974	8287	T	C	0.9207	0.1437	0.0315	4.916e-06	0.00301533	25.0576
meta_filt_IP_10_noBMI	rs143799975	4	76807015	3724	A	G	0.9949	-0.7551	0.1638	4.012e-06	0.00578613	21.6613
meta_filt_MCP_1_MCAF_noBMI	rs143815843	2	156590482	8337	A	G	0.0315	-0.2049	0.0447	4.609e-06	0.00256168	21.4064
meta_filt_SCGF_B_noBMI	rs143829871	3	47597245	3721	T	C	0.9047	-0.1866	0.0399	2.852e-06	0.00600414	22.4643
meta_filt_IL_16_noBMI	rs144691581	15	96953325	3521	A	G	0.0197	0.4929	0.0958	2.668e-07	0.00938367	33.3339
meta_filt_FGF_BASIC_noBMI	rs145577605	6	27610011	7609	A	G	0.0378	0.2043	0.0427	1.672e-06	0.00303615	23.1664
meta_filt_G_CSF_noBMI	rs145756094	9	29106805	6404	C	G	0.9962	-0.7323	0.1479	7.399e-07	0.00406011	26.0988
meta_filt_MCP_1_MCAF_noBMI	rs146522229	19	47798480	8337	T	C	0.0047	-0.5942	0.1161	3.093e-07	0.00330329	27.6242
meta_filt_EOTAXIN_noBMI	rs147287945	6	7223566	8197	A	G	0.0741	-0.1512	0.0313	1.356e-06	0.00313701	25.7887
meta_filt_RANTES_noBMI	rs147509526	19	15776330	3454	T	C	0.0333	-0.3558	0.0715	6.567e-07	0.00815038	28.3663
meta_filt_IL_13_noBMI	rs147747784	19	55118193	3596	C	G	0.0285	0.369	0.0765	1.435e-06	0.00753998	27.3046
meta_filt_IL_1RA_noBMI	rs147747784	19	55118193	3677	C	G	0.0284	0.3582	0.0754	2.039e-06	0.00708088	26.2078
meta_filt_IL_7_noBMI	rs147747784	19	55118193	3448	C	G	0.0287	0.411	0.0777	1.217e-07	0.00941779	32.7622
meta_filt_TRAIL_noBMI	rs148051545	19	38602957	8230	T	C	0.0114	-0.4211	0.0843	5.843e-07	0.00399692	33.0187
meta_filt_IL_17_noBMI	rs148562661	6	145444116	7804	C	G	0.9605	0.2161	0.0434	6.371e-07	0.00354351	27.7448
meta_filt_IL_5_noBMI	rs148634917	1	150916222	3403	A	G	0.986	-0.517	0.1087	1.974e-06	0.00737931	25.2836
meta_filt_SCGF_B_noBMI	rs149009264	10	45130285	3721	A	G	0.9848	0.4551	0.0985	3.793e-06	0.00620062	23.204
meta_filt_IL_17_noBMI	rs149738638	8	28462135	7804	T	C	0.9382	-0.1553	0.0337	4.106e-06	0.00279677	21.8816
meta_filt_SDF_1A_noBMI	rs149893336	4	171232591	7829	A	G	0.993	-0.494	0.1082	4.93e-06	0.00339259	26.6442
meta_filt_SCGF_B_noBMI	rs150733161	13	67799297	3721	T	C	0.0142	-0.5255	0.112	2.687e-06	0.0077313	28.9767
meta_filt_SCGF_B_noBMI	rs151194174	7	20995778	3721	A	G	0.0187	0.4536	0.0941	1.454e-06	0.00755126	28.2968
meta_filt_IL_10_noBMI	rs1530455	3	122854899	7724	T	C	0.3523	0.082	0.0174	2.527e-06	0.00306863	23.7689
meta_filt_IL_17_noBMI	rs1530455	3	122854899	7804	T	C	0.3534	0.1088	0.0173	3.294e-10	0.00540991	42.4377
meta_filt_SCF_noBMI	rs1557570	1	169507844	8334	T	G	0.2954	0.1172	0.0169	4.133e-12	0.00571792	47.9157
meta_filt_MIP_1B_noBMI	rs1564708	17	34825482	8287	T	C	0.278	-0.1697	0.0187	1.294e-19	0.0115605	96.8987
meta_filt_SCF_noBMI	rs1568119	8	33243197	8334	T	C	0.0051	-0.5946	0.1129	1.374e-07	0.00358781	30.0013
meta_filt_SDF_1A_noBMI	rs1600396	4	116054252	7829	A	G	0.8096	-0.0933	0.0204	4.939e-06	0.00268368	21.0617
meta_filt_HGF_noBMI	rs1617833	3	41605444	8336	C	G	0.6189	-0.0749	0.016	2.925e-06	0.00264639	22.1135
meta_filt_IL_2_noBMI	rs16836080	3	124548684	3514	A	G	0.3355	0.1158	0.0253	4.841e-06	0.00597908	21.1248
meta_filt_IL_2_noBMI	rs170117	4	55390380	3514	T	C	0.1377	-0.1637	0.0347	2.442e-06	0.00636385	22.493
meta_filt_IL_7_noBMI	rs17091524	14	56948759	3448	T	C	0.9849	0.5092	0.1015	5.244e-07	0.00771216	26.7826
meta_filt_IL_17_noBMI	rs17106604	14	78379156	7804	T	C	0.1539	0.1119	0.0225	6.23e-07	0.003261	25.5255
meta_filt_MIP_1B_noBMI	rs17138331	7	7866368	8287	A	G	0.9092	-0.1434	0.0295	1.125e-06	0.00339526	28.2256
meta_filt_IL_18_noBMI	rs17229943	5	68682536	3675	A	C	0.9176	-0.3076	0.0463	3.062e-11	0.0143081	53.3167
meta_filt_IL_17_noBMI	rs17282552	2	207973815	7804	T	C	0.952	-0.2026	0.0403	4.876e-07	0.00375135	29.3782
meta_filt_TRAIL_noBMI	rs17434886	2	10534375	8230	T	C	0.1949	-0.0918	0.0199	4.195e-06	0.0026447	21.8183
meta_filt_IL_4_noBMI	rs17713451	7	151162472	8168	A	G	0.1149	0.1255	0.0252	6.41e-07	0.00320354	26.2442
meta_filt_SCGF_B_noBMI	rs17876031	5	176831119	3721	A	G	0.324	-0.1496	0.0254	3.667e-09	0.00980358	36.8205
meta_filt_MIG_noBMI	rs1796086	7	70648715	3724	T	C	0.9127	-0.2172	0.04	5.623e-08	0.00751782	28.1933
meta_filt_IL_16_noBMI	rs1801020	5	176836532	3521	A	G	0.2655	0.1678	0.0271	5.628e-10	0.0109817	39.0738
meta_filt_HGF_noBMI	rs180840563	21	40683094	8336	A	T	0.0402	-0.2022	0.0416	1.153e-06	0.003155	26.377
meta_filt_IL_8_noBMI	rs183628733	1	193406596	3565	T	C	0.9917	0.6547	0.1417	3.821e-06	0.00705624	25.32
meta_filt_IL_17_noBMI	rs184080173	12	77725204	7804	T	C	0.9693	0.236	0.0471	5.393e-07	0.00331475	25.9477
meta_filt_MIP_1A_noBMI	rs184154340	11	80502036	3561	A	G	0.0304	0.3251	0.0689	2.399e-06	0.0062306	22.3137
meta_filt_IL_2RA_noBMI	rs185231391	3	59359679	3716	T	C	0.9945	0.8568	0.1803	2.004e-06	0.00803076	30.0677
meta_filt_GROA_noBMI	rs185768063	6	16494983	3544	A	G	0.9735	0.4038	0.076	1.055e-07	0.00841288	30.0512
meta_filt_EOTAXIN_noBMI	rs187131	1	91504337	8197	C	G	0.8902	0.1264	0.0253	5.742e-07	0.0031233	25.6757
meta_filt_IL_1RA_noBMI	rs187166731	22	42666026	3677	T	C	0.0582	-0.2424	0.0504	1.547e-06	0.00644135	23.8254
meta_filt_GROA_noBMI	rs188345231	8	41437350	3544	T	C	0.0102	0.6177	0.1322	2.968e-06	0.00770429	27.5005
meta_filt_MIG_noBMI	rs191555775	6	161005389	3724	A	T	0.909	0.2279	0.0412	3.278e-08	0.00859259	32.2588
meta_filt_TRAIL_noBMI	rs193112415	18	28835120	8230	T	C	0.9809	-1.0456	0.062	1.008e-63	0.0409656	351.463
meta_filt_IL_7_noBMI	rs1958987	14	30339811	3448	T	C	0.7051	0.1261	0.0263	1.604e-06	0.0066128	22.9394
meta_filt_IL_18_noBMI	rs1979967	15	79659613	3675	T	C	0.2157	0.14	0.0285	8.719e-07	0.0066316	24.5205
meta_filt_HGF_noBMI	rs2003620	7	134479484	8336	T	C	0.027	0.2277	0.0487	2.978e-06	0.00272416	22.7652
meta_filt_EOTAXIN_noBMI	rs2024050	7	75460393	8197	A	G	0.0739	0.164	0.0302	5.467e-08	0.00368146	30.281
meta_filt_EOTAXIN_noBMI	rs2027855	22	47837513	8197	T	C	0.6153	0.0743	0.0162	4.272e-06	0.00261347	21.4735
meta_filt_MCP_1_MCAF_noBMI	rs2036297	3	46172903	8337	A	G	0.384	0.1182	0.016	1.302e-13	0.00660963	55.4578
meta_filt_CTACK_noBMI	rs2070074	9	34649442	3670	A	G	0.891	0.4401	0.0372	2.596e-32	0.0376216	143.391
meta_filt_IFN_G_noBMI	rs2073438	17	6900076	7745	A	G	0.2506	0.092	0.0188	9.551e-07	0.00317907	24.6941
meta_filt_IL_4_noBMI	rs2073438	17	6900076	8168	A	G	0.2513	0.0847	0.0183	3.725e-06	0.00269959	22.1045
meta_filt_IL_10_noBMI	rs2086656	4	60498473	7724	T	C	0.6621	-0.08	0.017	2.589e-06	0.00286366	22.1767
meta_filt_IL_12_P70_noBMI	rs2123852	19	50837446	8314	T	C	0.2039	0.0942	0.0204	3.73e-06	0.00288082	24.0146
meta_filt_IL_7_noBMI	rs218247	4	55397736	3448	C	G	0.2258	-0.1343	0.0285	2.419e-06	0.00630607	21.8686
meta_filt_IFN_G_noBMI	rs2188420	7	106486243	7745	C	G	0.7912	0.1005	0.0201	5.898e-07	0.00333717	25.9263
meta_filt_EOTAXIN_noBMI	rs2211994	21	18047593	8197	T	C	0.276	0.0876	0.0177	6.981e-07	0.0030668	25.2098
meta_filt_EOTAXIN_noBMI	rs2228467	3	42906116	8197	T	C	0.9215	-0.4154	0.0291	3.473e-46	0.0249648	209.825
meta_filt_RANTES_noBMI	rs2251660	17	34252537	3454	A	C	0.8627	0.1831	0.0356	2.691e-07	0.00794213	27.6357
meta_filt_MCP_1_MCAF_noBMI	rs2288370	3	42977436	8337	T	C	0.6304	-0.1036	0.0162	1.555e-10	0.00500147	41.8968
meta_filt_MIF_noBMI	rs2294689	6	24653273	3533	C	G	0.3018	-0.1338	0.0287	3.043e-06	0.00754469	26.8428
meta_filt_PDGF_BB_noBMI	rs2324229	6	83918131	8337	T	C	0.6134	0.0884	0.0161	4.016e-08	0.0037063	31.0069
meta_filt_G_CSF_noBMI	rs2324653	4	25057662	7948	C	G	0.574	-0.0812	0.016	4.168e-07	0.00322451	25.7048
meta_filt_MIF_noBMI	rs2330634	22	24250795	3533	C	G	0.3681	0.1549	0.0249	4.571e-10	0.0111621	39.8584
meta_filt_IL_10_noBMI	rs2375980	9	2692622	7724	C	G	0.5552	0.0844	0.0165	2.974e-07	0.00351827	27.264
meta_filt_IL_12_P70_noBMI	rs2375980	9	2692622	8314	C	G	0.5561	0.0952	0.0159	1.943e-09	0.00447447	37.359
meta_filt_IL_6_noBMI	rs2404476	4	155611219	8233	A	G	0.5184	0.0734	0.0156	2.684e-06	0.00269013	22.2022
meta_filt_MIP_1B_noBMI	rs2411161	17	35501799	8287	T	C	0.9508	0.1719	0.0365	2.547e-06	0.00276462	22.9684
meta_filt_SCGF_B_noBMI	rs264157	18	10941746	3721	A	G	0.4743	0.1079	0.0233	3.685e-06	0.00580583	21.718
meta_filt_G_CSF_noBMI	rs2671444	12	101552075	7948	A	G	0.6506	-0.0776	0.0166	2.861e-06	0.00273773	21.8137
meta_filt_IL_8_noBMI	rs2673604	8	133411607	3565	A	C	0.6829	-0.118	0.0254	3.289e-06	0.00603042	21.6167
meta_filt_IL_2_noBMI	rs2690020	1	15199644	3514	A	G	0.5177	0.1158	0.0245	2.273e-06	0.00669642	23.6764
meta_filt_RANTES_noBMI	rs2731672	5	176842474	3454	T	C	0.267	-0.1242	0.0272	4.827e-06	0.00603793	20.9696
meta_filt_IL_12_P70_noBMI	rs273702	18	23153495	8314	A	G	0.9015	-0.127	0.027	2.522e-06	0.00286444	23.8776
meta_filt_IL_13_noBMI	rs27949	5	58550823	3596	T	C	0.667	-0.1144	0.025	4.827e-06	0.00581369	21.0166
meta_filt_MIP_1B_noBMI	rs281748	8	108639557	8287	C	G	0.7041	-0.0794	0.0171	3.277e-06	0.00262694	21.8215
meta_filt_IL_10_noBMI	rs282258	2	224914800	7724	T	C	0.4311	0.0993	0.0162	8.63e-10	0.00483663	37.5299
meta_filt_IL_12_P70_noBMI	rs282258	2	224914800	8314	T	C	0.4279	0.0726	0.0156	3.282e-06	0.00258058	21.5053
meta_filt_MCP_3_noBMI	rs2838065	21	42933708	1099	A	G	0.2719	-0.221	0.0479	3.924e-06	0.0193381	21.6323
meta_filt_MCP_3_noBMI	rs28394764	4	111054252	1099	A	T	0.9696	0.597	0.1282	3.194e-06	0.0210109	23.5436
meta_filt_TRAIL_noBMI	rs28431810	4	164254820	8230	C	G	0.8874	-0.1216	0.0252	1.406e-06	0.00295498	24.3857
meta_filt_IL_2RA_noBMI	rs28441585	7	100664634	3716	A	T	0.7688	0.1269	0.0271	2.934e-06	0.00572472	21.384
meta_filt_IL_4_noBMI	rs2849346	18	71086147	8168	C	G	0.4871	0.0765	0.0164	3.22e-06	0.00292418	23.9489
meta_filt_TRAIL_noBMI	rs28521641	18	29572759	8230	A	T	0.963	-0.7004	0.0445	7.786e-56	0.0349583	298.056
meta_filt_B_NGF_noBMI	rs28637706	19	34285368	3570	T	G	0.314	-0.1554	0.0261	2.717e-09	0.0104037	37.5105
meta_filt_IL_5_noBMI	rs28793375	8	41415618	3403	T	C	0.1298	0.1697	0.0362	2.746e-06	0.0065056	22.2704
meta_filt_IL_7_noBMI	rs28793375	8	41415618	3448	T	C	0.1305	0.1644	0.036	4.866e-06	0.00613358	21.2667
meta_filt_IL_10_noBMI	rs3002131	1	222775657	7724	C	G	0.1195	0.1191	0.026	4.592e-06	0.00298504	23.1195
meta_filt_IL_10_noBMI	rs3025021	6	43749163	7724	T	C	0.3459	0.0913	0.0194	2.609e-06	0.00377195	29.2373
meta_filt_VEGF_noBMI	rs3108686	16	8754817	5143	A	C	0.0038	-0.7967	0.1702	2.861e-06	0.00480562	24.825
meta_filt_MCP_3_noBMI	rs3129806	9	106320330	1099	T	C	0.5729	-0.1975	0.0433	4.978e-06	0.0190885	21.3476
meta_filt_IL_10_noBMI	rs339203	2	110706146	5708	T	C	0.8359	0.0954	0.0203	2.754e-06	0.00249683	14.2826
meta_filt_M_CSF_noBMI	rs34089869	2	67923478	2498	T	C	0.1039	0.2194	0.0462	2.078e-06	0.00896345	22.5751
meta_filt_IL_12_P70_noBMI	rs34291323	9	139146423	6295	T	C	0.6454	0.0954	0.0198	1.487e-06	0.00416576	26.3248
meta_filt_IP_10_noBMI	rs34383175	8	145584694	3724	T	C	0.035	-0.3196	0.0653	9.904e-07	0.00689984	25.8596
meta_filt_SCGF_B_noBMI	rs34911860	1	80350715	3721	A	G	0.0291	-0.3674	0.0787	3.002e-06	0.00762739	28.5843
meta_filt_PDGF_BB_noBMI	rs35859699	4	112184751	8337	A	G	0.0109	-0.3854	0.0838	4.223e-06	0.00320273	26.7805
meta_filt_MIF_noBMI	rs35890933	19	22041119	3533	T	G	0.8474	0.1676	0.0365	4.458e-06	0.00726476	25.8396
meta_filt_IL_9_noBMI	rs3736858	13	76415379	3673	C	G	0.7976	-0.1351	0.0291	3.373e-06	0.005893	21.7614
meta_filt_HGF_noBMI	rs3748034	4	3446091	8336	T	G	0.1278	0.1529	0.0233	5.21e-11	0.00521185	43.6631
meta_filt_MIP_1B_noBMI	rs3760440	17	35228301	8287	A	G	0.6437	0.1242	0.0162	1.734e-14	0.00707575	59.0403
meta_filt_IL_8_noBMI	rs3786107	17	9858012	3565	A	G	0.9287	0.2463	0.0517	1.935e-06	0.00803385	28.8564
meta_filt_MIF_noBMI	rs3814097	7	90838866	3533	A	G	0.5533	-0.1163	0.0251	3.548e-06	0.006686	23.7672
meta_filt_IL_10_noBMI	rs383684	6	20981435	7724	A	G	0.7555	0.092	0.0197	3.168e-06	0.00312694	24.2219
meta_filt_IL_18_noBMI	rs385076	2	32489851	3675	T	C	0.3444	-0.2472	0.0247	1.559e-23	0.0275949	104.232
meta_filt_IL_1RA_noBMI	rs3876037	22	22667891	3677	A	G	0.6783	0.1234	0.027	4.733e-06	0.00664558	24.5859
meta_filt_IP_10_noBMI	rs397816	22	22728326	3724	T	C	0.5891	0.1211	0.0248	1.026e-06	0.00709976	26.6142
meta_filt_SDF_1A_noBMI	rs3988298	8	20168769	7829	T	C	0.1042	-0.1263	0.0266	2.124e-06	0.00297794	23.3779
meta_filt_VEGF_noBMI	rs4082730	15	90523558	7162	A	G	0.0305	0.2455	0.0533	4.116e-06	0.00356435	25.6121
meta_filt_IL_12_P70_noBMI	rs41282644	6	43753722	8314	A	G	0.0849	0.1401	0.0303	3.737e-06	0.00304988	25.4281
meta_filt_IL_10_noBMI	rs41282660	6	44197006	7724	A	G	0.8646	-0.1169	0.0254	4.234e-06	0.00319958	24.7865
meta_filt_IL_9_noBMI	rs41294750	1	53550640	3673	T	C	0.0308	0.3442	0.0736	2.916e-06	0.0070732	26.1507
meta_filt_HGF_noBMI	rs4245058	11	124759342	8336	T	C	0.0619	-0.1552	0.0331	2.683e-06	0.00279739	23.3789
meta_filt_IL_16_noBMI	rs4253283	4	187165211	3521	T	C	0.3087	0.1506	0.026	7.215e-09	0.00968017	34.3975
meta_filt_M_CSF_noBMI	rs4269021	22	47673948	2498	C	G	0.9101	-0.2459	0.0504	1.051e-06	0.00989455	24.9436
meta_filt_IL_1RA_noBMI	rs4441609	3	36892717	3677	T	C	0.4757	0.1056	0.0231	4.746e-06	0.00556251	20.5566
meta_filt_IL_18_noBMI	rs4482818	4	65928497	3675	A	G	0.609	0.1233	0.0243	4.108e-07	0.00724019	26.7872
meta_filt_IL_2_noBMI	rs4634519	7	67192928	3514	A	G	0.7379	-0.1249	0.0268	3.18e-06	0.0060342	21.3207
meta_filt_SCGF_B_noBMI	rs4656185	1	169476326	3721	A	G	0.2892	0.2103	0.0254	1.287e-16	0.0181825	68.8731
meta_filt_IL_6_noBMI	rs4684700	3	10548950	8233	T	C	0.5142	-0.0747	0.0162	3.912e-06	0.00278779	23.0105
meta_filt_IL_2RA_noBMI	rs4733117	8	32137610	3716	A	C	0.7938	0.1439	0.0291	7.912e-07	0.00677878	25.3482
meta_filt_IL_16_noBMI	rs4778636	15	81591639	3521	A	G	0.0381	-0.7286	0.063	6.208e-31	0.0389102	142.468
meta_filt_SCF_noBMI	rs4841899	9	137424412	8334	T	C	0.7421	-0.1002	0.0178	1.673e-08	0.00384308	32.1441
meta_filt_IP_10_noBMI	rs4862111	4	183751038	3724	T	C	0.2313	0.1448	0.0317	4.844e-06	0.00745589	27.9593
meta_filt_IL_9_noBMI	rs4880409	10	134330220	3673	T	C	0.9664	-0.3552	0.0716	6.952e-07	0.00819355	30.327
meta_filt_IL_18_noBMI	rs4885797	13	82511122	3675	C	G	0.4507	-0.1093	0.0238	4.394e-06	0.00591517	21.8557
meta_filt_PDGF_BB_noBMI	rs4965869	15	101990320	8337	T	C	0.2446	0.1843	0.0181	2.22e-24	0.012552	105.951
meta_filt_GROA_noBMI	rs508977	4	74762383	3544	T	G	0.7566	-0.3838	0.0279	4.566e-43	0.0542534	203.189
meta_filt_TRAIL_noBMI	rs550057	9	136146597	8230	T	C	0.3049	-0.0783	0.0169	3.707e-06	0.00259871	21.4379
meta_filt_PDGF_BB_noBMI	rs55680718	2	225166877	8337	T	C	0.1173	-0.1359	0.0245	2.956e-08	0.00382455	32
meta_filt_CTACK_noBMI	rs55764737	15	61323414	3670	T	C	0.9846	0.5424	0.0967	2.012e-08	0.00892175	33.0196
meta_filt_MIG_noBMI	rs55876513	4	76883698	3724	T	G	0.7131	0.1638	0.0254	1.048e-10	0.0109784	41.3152
meta_filt_IL_1RA_noBMI	rs56134659	3	129058985	3677	A	G	0.4835	-0.1109	0.0236	2.564e-06	0.00614271	22.714
meta_filt_MCP_1_MCAF_noBMI	rs56212190	1	42168539	8337	T	C	0.0519	0.1799	0.0372	1.318e-06	0.00318503	26.6321
meta_filt_M_CSF_noBMI	rs56367447	8	3871527	2498	T	C	0.0305	-0.4878	0.0876	2.569e-08	0.0140722	35.6255
meta_filt_HGF_noBMI	rs57146176	12	86997111	8336	A	G	0.7998	-0.0987	0.0208	2.184e-06	0.00311968	26.0808
meta_filt_CTACK_noBMI	rs57338032	15	78798939	3670	A	G	0.8287	0.1443	0.0316	4.831e-06	0.00591177	21.8133
meta_filt_TRAIL_noBMI	rs57396456	18	27945877	8230	T	C	0.9755	-0.5641	0.0516	7.71e-28	0.0152102	127.083
meta_filt_MIP_1B_noBMI	rs5743614	4	38798935	8287	T	C	0.1278	0.1115	0.0232	1.569e-06	0.00277158	23.0263
meta_filt_HGF_noBMI	rs5745687	7	81359051	8336	T	C	0.0375	-0.3008	0.0404	9.922e-14	0.00653157	54.792
meta_filt_EOTAXIN_noBMI	rs5754733	22	34269594	8197	A	C	0.8306	-0.105	0.0213	8.196e-07	0.00310252	25.5042
meta_filt_MIP_1A_noBMI	rs57786342	14	69260028	3561	A	G	0.2336	0.139	0.0283	8.909e-07	0.00691812	24.7931
meta_filt_CTACK_noBMI	rs57789542	3	52807586	3670	T	C	0.9951	-0.7687	0.1659	3.575e-06	0.00576244	21.2591
meta_filt_G_CSF_noBMI	rs586313	11	133874712	7948	T	C	0.2417	-0.0883	0.0187	2.355e-06	0.00285805	22.7751
meta_filt_EOTAXIN_noBMI	rs59808887	5	31846520	8197	T	C	0.0601	-0.1698	0.0356	1.886e-06	0.00325733	26.781
meta_filt_IFN_G_noBMI	rs60059008	7	149368977	7745	A	G	0.6862	0.0852	0.0176	1.301e-06	0.00312617	24.2819
meta_filt_MIP_1A_noBMI	rs60198979	22	43646704	3561	A	G	0.0788	-0.2154	0.0455	2.215e-06	0.00673599	24.136
meta_filt_CTACK_noBMI	rs60247384	3	35237382	3670	T	C	0.3512	0.1128	0.0245	4.302e-06	0.00579847	21.3928
meta_filt_IL_10_noBMI	rs6085948	20	7233350	7724	A	G	0.7946	0.0977	0.0202	1.28e-06	0.00311579	24.1353
meta_filt_IL_18_noBMI	rs610473	6	70911776	3675	A	G	0.3522	0.1274	0.0242	1.433e-07	0.00740626	27.4062
meta_filt_IL_1B_noBMI	rs61335305	15	66453074	3348	A	C	0.0189	0.4333	0.0928	3.015e-06	0.00696278	23.4608
meta_filt_IL_1RA_noBMI	rs61335305	15	66453074	3677	A	C	0.0182	0.4315	0.0904	1.812e-06	0.00665405	24.6174
meta_filt_IL_2_noBMI	rs61335305	15	66453074	3514	A	C	0.0184	0.4439	0.0913	1.157e-06	0.00711791	25.1773
meta_filt_FGF_BASIC_noBMI	rs61990749	14	78372501	7609	C	G	0.1545	0.1124	0.0228	8.225e-07	0.00330069	25.1915
meta_filt_IL_7_noBMI	rs62006410	14	103007935	3448	T	C	0.245	-0.1492	0.0302	7.588e-07	0.00823532	28.6146
meta_filt_IL_1B_noBMI	rs62015704	16	7467907	3348	A	G	0.8688	0.1786	0.0372	1.624e-06	0.00727188	24.5099
meta_filt_GROA_noBMI	rs62024303	15	88871162	3544	A	G	0.9617	-0.3013	0.066	4.908e-06	0.00668754	23.8468
meta_filt_TRAIL_noBMI	rs62093514	18	29230977	8230	T	C	0.0239	1.0459	0.0549	5.798e-81	0.051039	442.536
meta_filt_IL_2_noBMI	rs62124990	2	19238636	3514	T	G	0.0083	-0.7013	0.149	2.502e-06	0.00809648	28.6669
meta_filt_SDF_1A_noBMI	rs62194947	2	239219499	7829	T	C	0.2632	-0.0852	0.0185	4.269e-06	0.00281543	22.0986
meta_filt_M_CSF_noBMI	rs62294910	3	182198339	2498	A	G	0.0504	0.3472	0.0687	4.378e-07	0.0115388	29.1371
meta_filt_RANTES_noBMI	rs62438851	6	145230309	3454	A	G	0.8961	-0.1904	0.0413	4.009e-06	0.0067505	23.4611
meta_filt_MCP_3_noBMI	rs62492260	8	10476528	1099	T	G	0.1886	-0.2802	0.0578	1.229e-06	0.0240294	27.0093
meta_filt_MIG_noBMI	rs62562991	9	98736059	3724	A	G	0.0097	0.6239	0.1259	7.237e-07	0.00747822	28.0437
meta_filt_CTACK_noBMI	rs62578137	9	129412630	3670	T	C	0.2421	-0.1311	0.0286	4.658e-06	0.00630728	23.2819
meta_filt_SCF_noBMI	rs635634	9	136155000	8334	T	C	0.206	-0.1035	0.0191	5.705e-08	0.00350428	29.3003
meta_filt_IL_12_P70_noBMI	rs6532374	4	93452091	8314	T	C	0.8525	-0.1033	0.0226	4.613e-06	0.0026836	22.3661
meta_filt_MIG_noBMI	rs6679677	1	114303808	3724	A	C	0.1458	0.1628	0.0327	6.514e-07	0.0066017	24.7348
meta_filt_IL_1RA_noBMI	rs6699436	1	62803032	3677	A	G	0.0995	-0.1858	0.0404	4.365e-06	0.00618626	22.876
meta_filt_IP_10_noBMI	rs6707974	2	30429330	3724	A	G	0.8626	0.1574	0.0337	3.027e-06	0.00587267	21.9872
meta_filt_IL_5_noBMI	rs6737109	2	23179531	3403	T	C	0.519	0.1135	0.0246	3.806e-06	0.00643182	22.0162
meta_filt_IL_4_noBMI	rs6765768	3	11704807	8168	A	G	0.654	0.0796	0.0167	1.853e-06	0.00286754	23.4837
meta_filt_IL_10_noBMI	rs6799107	3	127057018	7724	T	C	0.8089	-0.095	0.0206	3.992e-06	0.00279018	21.6061
meta_filt_IL_13_noBMI	rs6799107	3	127057018	3596	T	C	0.8071	-0.1472	0.0299	8.661e-07	0.00674691	24.4131
meta_filt_MIP_1A_noBMI	rs6900267	6	380341	3561	A	C	0.9308	-0.2472	0.0515	1.604e-06	0.00787208	28.239
meta_filt_MIP_1B_noBMI	rs6908843	6	166621956	8287	A	G	0.1684	0.0997	0.0209	1.779e-06	0.00278405	23.1302
meta_filt_IL_10_noBMI	rs6921438	6	43925607	7724	A	G	0.4815	-0.2876	0.0166	1.381e-67	0.0413003	332.66
meta_filt_IL_12_P70_noBMI	rs6921438	6	43925607	8314	A	G	0.4834	-0.3784	0.016	5.78e-124	0.0715144	640.212
meta_filt_IL_13_noBMI	rs6921438	6	43925607	3596	A	G	0.48	-0.4139	0.0242	1.283e-65	0.0855196	336.1
meta_filt_IL_7_noBMI	rs6921438	6	43925607	3448	A	G	0.4814	-0.3204	0.0246	8.707e-39	0.0512571	186.175
meta_filt_VEGF_noBMI	rs6921438	6	43925607	7162	A	G	0.4691	-0.4866	0.0174	4.11e-172	0.117938	957.34
meta_filt_IL_4_noBMI	rs6969391	7	85899565	8168	T	C	0.6589	0.0767	0.0166	3.587e-06	0.00264437	21.6512
meta_filt_IL_12_P70_noBMI	rs6993770	8	106581528	8314	A	T	0.7786	0.0918	0.0188	1.06e-06	0.00290541	24.2201
meta_filt_RANTES_noBMI	rs7000423	8	111053649	3454	T	C	0.6274	-0.1314	0.0252	1.852e-07	0.0080725	28.0931
meta_filt_VEGF_noBMI	rs7030781	9	2686273	7162	A	T	0.5878	0.1403	0.0172	3.454e-16	0.00953856	68.9538
meta_filt_MCP_1_MCAF_noBMI	rs7033586	9	23028328	8337	A	G	0.968	-0.22	0.0467	2.426e-06	0.00299848	25.0675
meta_filt_SCF_noBMI	rs7039247	9	1262702	8334	C	G	0.6644	0.079	0.0168	2.46e-06	0.00278314	23.2539
meta_filt_IL_13_noBMI	rs7073807	10	69153428	3596	T	C	0.1351	0.1618	0.0354	4.77e-06	0.00611798	22.1234
meta_filt_IL_10_noBMI	rs7088799	10	65016174	7724	T	G	0.6191	-0.0815	0.0166	9.352e-07	0.00313269	24.2666
meta_filt_IL_12_P70_noBMI	rs71361173	18	73712405	8314	T	G	0.878	0.1105	0.0238	3.572e-06	0.00261583	21.7998
meta_filt_B_NGF_noBMI	rs71641308	1	78086718	3570	T	C	0.0995	0.1969	0.0429	4.424e-06	0.00694749	24.9621
meta_filt_RANTES_noBMI	rs7170339	15	36752337	3454	C	G	0.0197	-0.4283	0.0904	2.187e-06	0.00708519	24.6326
meta_filt_MCP_1_MCAF_noBMI	rs7197349	16	78687219	8337	A	G	0.8124	0.0971	0.0206	2.399e-06	0.0028739	24.023
meta_filt_TNF_A_noBMI	rs7256693	19	55064515	3493	T	C	0.8925	-0.1841	0.04	4.109e-06	0.00650361	22.8527
meta_filt_SCF_noBMI	rs72678285	14	54350151	8334	A	T	0.8512	0.1062	0.0231	4.43e-06	0.00285702	23.8729
meta_filt_M_CSF_noBMI	rs72723242	5	7262954	2498	T	G	0.0177	-0.4969	0.1083	4.434e-06	0.00858589	21.616
meta_filt_CTACK_noBMI	rs72729450	9	35990634	3670	T	C	0.0123	-0.5123	0.1094	2.814e-06	0.00637689	23.5405
meta_filt_PDGF_BB_noBMI	rs72777070	2	9798877	8337	T	G	0.7854	-0.1048	0.02	1.557e-07	0.00370231	30.9735
meta_filt_MIP_1B_noBMI	rs72791296	5	120950050	8287	T	C	0.0349	0.2364	0.0466	3.968e-07	0.00376463	31.3078
meta_filt_RANTES_noBMI	rs72793342	16	30548352	3454	A	G	0.2003	-0.1505	0.0307	9.08e-07	0.00725623	25.2316
meta_filt_MIP_1B_noBMI	rs72799710	5	123161665	8287	T	C	0.1514	-0.1037	0.0217	1.792e-06	0.00276323	22.9568
meta_filt_IL_12_P70_noBMI	rs72831623	17	45722293	8314	A	G	0.0645	0.1929	0.0367	1.509e-07	0.00449053	37.4937
meta_filt_IL_6_noBMI	rs72831623	17	45722293	8233	A	G	0.0645	0.197	0.0369	9.29e-08	0.00468345	38.7309
meta_filt_IL_5_noBMI	rs72831687	6	16092360	3403	A	G	0.0137	-0.5337	0.1104	1.324e-06	0.00769758	26.3825
meta_filt_TRAIL_noBMI	rs72899452	11	45415577	8230	T	C	0.0977	0.1223	0.0264	3.748e-06	0.00263711	21.7555
meta_filt_IL_4_noBMI	rs73023729	6	159654030	8168	A	G	0.0519	-0.1796	0.0365	8.561e-07	0.00317442	26.0049
meta_filt_TRAIL_noBMI	rs73039026	3	172160481	8230	A	C	0.9821	-0.3098	0.0634	1.015e-06	0.00337444	27.8589
meta_filt_IL_5_noBMI	rs73040130	19	36746190	3403	T	C	0.9388	0.2745	0.0525	1.709e-07	0.00865843	29.7045
meta_filt_PDGF_BB_noBMI	rs73162807	3	146474790	8337	A	C	0.0259	-0.2313	0.0499	3.548e-06	0.00269951	22.5613
meta_filt_IL_6_noBMI	rs73273528	20	50431113	8233	T	C	0.0211	0.268	0.0553	1.25e-06	0.00296702	24.4942
meta_filt_CTACK_noBMI	rs7333764	13	34208801	3670	T	C	0.0412	0.2811	0.0591	2.002e-06	0.00624276	23.0423
meta_filt_VEGF_noBMI	rs73418461	10	120222996	7162	A	G	0.0266	-0.2498	0.0521	1.61e-06	0.00323138	23.2117
meta_filt_IL_9_noBMI	rs73443903	6	52182415	3673	A	C	0.0685	0.2162	0.046	2.569e-06	0.00596506	22.0291
meta_filt_B_NGF_noBMI	rs73472576	18	72124182	3570	T	C	0.457	-0.1146	0.0251	4.813e-06	0.00651801	23.4089
meta_filt_IFN_G_noBMI	rs73479333	6	82978930	7745	C	G	0.1354	-0.1123	0.024	2.816e-06	0.00295273	22.9307
meta_filt_VEGF_noBMI	rs73872715	3	141134344	7162	T	C	0.0045	-0.6079	0.1299	2.864e-06	0.00331092	23.7849
meta_filt_G_CSF_noBMI	rs74148555	10	92079842	7948	T	C	0.0144	-0.3771	0.0753	5.591e-07	0.00403651	32.2041
meta_filt_IFN_G_noBMI	rs74148555	10	92079842	7745	T	C	0.0144	-0.3771	0.077	9.858e-07	0.00403651	31.3814
meta_filt_IL_18_noBMI	rs7444013	5	68263508	3675	A	G	0.0169	-0.5318	0.0955	2.586e-08	0.00939747	34.8444
meta_filt_RANTES_noBMI	rs74472919	13	82200650	3454	T	C	0.0434	0.3547	0.06	3.353e-09	0.0104465	36.4422
meta_filt_EOTAXIN_noBMI	rs745331	15	27929147	8197	A	G	0.6825	-0.0821	0.0176	3.036e-06	0.00292121	24.0094
meta_filt_TRAIL_noBMI	rs747324	14	74689644	8230	T	C	0.2828	-0.0826	0.0178	3.338e-06	0.00276764	22.8354
meta_filt_TRAIL_noBMI	rs74778900	18	28086266	8230	T	C	0.0238	0.5791	0.0531	9.901e-28	0.0155831	130.247
meta_filt_IL_5_noBMI	rs74811276	14	79830067	3403	A	G	0.0761	0.217	0.0471	4.082e-06	0.00662154	22.67
meta_filt_IL_6_noBMI	rs75101555	3	152716682	8233	C	G	0.9895	-0.3625	0.0781	3.439e-06	0.00273056	22.5367
meta_filt_FGF_BASIC_noBMI	rs75168112	18	71086067	7609	T	C	0.8097	-0.1024	0.0214	1.637e-06	0.00323142	24.6611
meta_filt_MCP_1_MCAF_noBMI	rs7517040	1	158859133	8337	A	G	0.2334	-0.097	0.019	3.409e-07	0.003367	28.1588
meta_filt_TNF_B_noBMI	rs75240021	8	121562260	1566	C	G	0.071	0.3713	0.0772	1.489e-06	0.0181867	28.9709
meta_filt_TNF_B_noBMI	rs753274	19	14436462	1566	T	C	0.6085	-0.1725	0.037	3.143e-06	0.0141775	22.4925
meta_filt_IL_13_noBMI	rs75383097	1	62468634	3596	C	G	0.0132	-0.5369	0.116	3.702e-06	0.00750965	27.1939
meta_filt_EOTAXIN_noBMI	rs75426604	14	35857714	8197	A	C	0.0876	-0.1371	0.0291	2.397e-06	0.00300465	24.6973
meta_filt_IL_5_noBMI	rs7578892	2	214953648	3403	C	G	0.4852	-0.1175	0.0247	2.001e-06	0.00689708	23.6199
meta_filt_IL_8_noBMI	rs75840288	16	75211089	3565	A	C	0.9839	0.5125	0.1121	4.846e-06	0.00832136	29.8978
meta_filt_IL_2RA_noBMI	rs759244	4	25058323	3716	A	T	0.394	-0.1094	0.0238	4.257e-06	0.00571523	21.3484
meta_filt_TRAIL_noBMI	rs75928541	4	16401771	8230	A	G	0.0188	0.2784	0.0591	2.442e-06	0.00285946	23.5951
meta_filt_IP_10_noBMI	rs75970138	9	122576276	3724	A	G	0.0139	-0.4845	0.1037	2.994e-06	0.00643507	24.1065
meta_filt_IL_4_noBMI	rs7613691	3	147653591	8168	A	G	0.9482	0.1787	0.0382	2.962e-06	0.00313696	25.697
meta_filt_IL_2_noBMI	rs7615304	3	156675703	3514	A	G	0.4531	-0.1139	0.024	2.161e-06	0.00642953	22.7266
meta_filt_G_CSF_noBMI	rs76287671	19	44122296	7948	T	C	0.2333	0.0894	0.0189	2.191e-06	0.0028592	22.7844
meta_filt_TNF_B_noBMI	rs7629875	3	174385622	1566	A	G	0.9443	0.3841	0.0774	6.897e-07	0.0155197	24.6555
meta_filt_MCP_1_MCAF_noBMI	rs7632755	3	46332382	8337	A	G	0.0647	0.2984	0.0315	2.791e-21	0.0107766	90.8017
meta_filt_IL_13_noBMI	rs76339001	21	17511777	3596	A	T	0.9767	-0.4375	0.0886	7.915e-07	0.00871171	31.585
meta_filt_MIP_1B_noBMI	rs76356863	3	46072029	8287	A	T	0.9852	-0.3456	0.0667	2.219e-07	0.00348308	28.9582
meta_filt_GROA_noBMI	rs76390238	2	107501914	3544	C	G	0.0095	0.6223	0.1352	4.141e-06	0.00728799	26.0036
meta_filt_CTACK_noBMI	rs76395525	15	79741391	3670	A	G	0.0118	0.5193	0.1081	1.553e-06	0.00628917	23.2147
meta_filt_IP_10_noBMI	rs7645625	3	146574037	3724	T	G	0.5724	-0.1116	0.0236	2.192e-06	0.00609671	22.8312
meta_filt_MIP_1B_noBMI	rs76582507	9	37510072	8287	A	G	0.0156	0.3259	0.0676	1.421e-06	0.00326208	27.1148
meta_filt_MIP_1B_noBMI	rs76776296	7	115128487	8287	A	G	0.9806	0.313	0.0598	1.632e-07	0.00372745	30.9975
meta_filt_IL_6_noBMI	rs76856708	16	80729043	8233	T	C	0.9856	0.336	0.0697	1.427e-06	0.00320458	26.4617
meta_filt_IL_9_noBMI	rs76963786	12	32039757	3673	T	C	0.0462	-0.2856	0.0556	2.775e-07	0.00718862	26.5805
meta_filt_MIG_noBMI	rs77086208	14	70619491	3724	T	C	0.0286	0.327	0.0694	2.501e-06	0.00594141	22.2461
meta_filt_G_CSF_noBMI	rs77318030	19	55055897	7948	T	C	0.9563	-0.2031	0.0427	2.017e-06	0.00344767	27.4899
meta_filt_SCGF_B_noBMI	rs77954165	9	6739753	3721	T	C	0.9528	0.2631	0.0562	2.867e-06	0.00622609	23.2999
meta_filt_IL_13_noBMI	rs77955971	6	5128348	3596	A	C	0.0247	0.4408	0.0868	3.756e-07	0.00936156	33.9634
meta_filt_IL_7_noBMI	rs77981494	16	17544866	3448	T	C	0.984	-0.5201	0.1055	8.225e-07	0.00851763	29.6039
meta_filt_SDF_1A_noBMI	rs78037609	21	46931766	7829	A	G	0.0104	-0.6261	0.1334	2.666e-06	0.00806883	63.6684
meta_filt_MIF_noBMI	rs78098071	5	163309739	3533	T	C	0.9809	-0.4583	0.0915	5.509e-07	0.00787024	28.0103
meta_filt_SCGF_B_noBMI	rs7815967	8	66415214	3721	T	C	0.1991	0.1325	0.0288	4.371e-06	0.00559901	20.94
meta_filt_IL_12_P70_noBMI	rs782107	12	58833530	8314	A	G	0.4709	0.0765	0.0156	9.125e-07	0.00291621	24.3105
meta_filt_SCGF_B_noBMI	rs78217154	8	101554072	3721	T	C	0.9796	0.3942	0.0861	4.722e-06	0.00621072	23.242
meta_filt_IFN_G_noBMI	rs78296352	1	22821844	7745	T	G	0.0186	0.3419	0.065	1.42e-07	0.00426763	33.1859
meta_filt_IL_17_noBMI	rs78296352	1	22821844	7804	T	G	0.0186	0.2949	0.0645	4.809e-06	0.00317496	24.85
meta_filt_M_CSF_noBMI	rs78296352	1	22821844	2498	T	G	0.0195	0.522	0.111	2.578e-06	0.0104197	26.2813
meta_filt_TNF_B_noBMI	rs78296352	1	22821844	1566	T	G	0.0252	1.2028	0.1366	1.276e-18	0.0710776	119.671
meta_filt_IL_7_noBMI	rs78346957	10	126903513	3448	A	G	0.0161	0.4632	0.1008	4.3e-06	0.00679742	23.5842
meta_filt_SCF_noBMI	rs78369473	16	81881697	8334	T	C	0.0266	-0.2256	0.0484	3.14e-06	0.00263561	22.0179
meta_filt_IL_18_noBMI	rs78623212	7	103307627	3675	T	C	0.0053	0.8322	0.1676	6.82e-07	0.00730219	27.0183
meta_filt_GROA_noBMI	rs78653452	20	9762055	3544	T	G	0.0071	-0.7395	0.1559	2.093e-06	0.00771028	27.522
meta_filt_SCF_noBMI	rs78666213	4	180138649	8334	T	G	0.9797	-0.2845	0.0574	7.152e-07	0.00321946	26.9112
meta_filt_IL_18_noBMI	rs78716465	20	40643726	3675	A	G	0.033	0.3173	0.0679	2.981e-06	0.00642555	23.7537
meta_filt_FGF_BASIC_noBMI	rs78873483	17	46788673	7609	A	G	0.1025	0.1286	0.0282	4.98e-06	0.00304278	23.2171
meta_filt_SDF_1A_noBMI	rs78883416	10	93016725	7829	C	G	0.308	-0.0871	0.0182	1.755e-06	0.00323387	25.3937
meta_filt_MIP_1B_noBMI	rs79068918	3	45344715	8287	C	G	0.0909	0.2674	0.0271	5.537e-23	0.0118176	99.0795
meta_filt_TNF_A_noBMI	rs79105320	8	18817360	3493	A	G	0.0112	0.5573	0.1177	2.207e-06	0.00687915	24.1814
meta_filt_TRAIL_noBMI	rs79287178	3	172294500	8230	A	G	0.0389	-0.4304	0.042	1.173e-24	0.0138514	115.57
meta_filt_IL_4_noBMI	rs79597994	1	151803047	8168	T	C	0.0049	-0.5855	0.1271	4.056e-06	0.00334308	27.3912
meta_filt_B_NGF_noBMI	rs7970581	12	113265248	3570	T	G	0.2662	0.1358	0.028	1.223e-06	0.00720469	25.8929
meta_filt_EOTAXIN_noBMI	rs79722574	17	32619052	8197	T	C	0.1422	-0.1092	0.0227	1.497e-06	0.00290912	23.9098
meta_filt_IP_10_noBMI	rs79848609	15	87316165	3724	A	C	0.9449	0.2514	0.0535	2.637e-06	0.00658109	24.6571
meta_filt_SCF_noBMI	rs80271436	9	135897770	8334	A	G	0.0263	-0.2393	0.0484	7.488e-07	0.00293289	24.5088
meta_filt_EOTAXIN_noBMI	rs80341932	18	56915928	8197	A	G	0.8094	0.101	0.0204	7.403e-07	0.00314745	25.8748
meta_filt_VEGF_noBMI	rs8045833	16	88575439	7162	A	G	0.2132	0.103	0.0211	1.006e-06	0.00355923	25.5751
meta_filt_IP_10_noBMI	rs8112909	19	46413408	3724	A	G	0.8159	-0.139	0.0297	2.956e-06	0.00580431	21.7298
meta_filt_MIG_noBMI	rs816960	13	108522521	3724	T	C	0.3692	-0.1179	0.0242	1.15e-06	0.00647457	24.2554
meta_filt_EOTAXIN_noBMI	rs9317045	13	59630038	8197	A	C	0.8615	0.1172	0.0236	6.954e-07	0.00327786	26.9504
meta_filt_MCP_1_MCAF_noBMI	rs9317045	13	59630038	8337	A	C	0.8618	0.1157	0.0235	8.425e-07	0.00318868	26.6627
meta_filt_M_CSF_noBMI	rs9387100	6	113102954	2498	T	C	0.4291	-0.135	0.029	3.341e-06	0.00892927	22.4883
meta_filt_IP_10_noBMI	rs9450351	6	86624320	3724	T	C	0.9387	-0.2651	0.0488	5.475e-08	0.00808792	30.3487
meta_filt_IL_5_noBMI	rs9472168	6	43928985	3403	A	G	0.5389	0.1568	0.0253	5.423e-10	0.0122187	42.0699
meta_filt_IL_12_P70_noBMI	rs9472183	6	43940202	8314	A	G	0.4566	-0.1006	0.0157	1.384e-10	0.00502206	41.954
meta_filt_VEGF_noBMI	rs9472183	6	43940202	7162	A	G	0.4547	-0.1264	0.017	9.541e-14	0.00792291	57.1811
meta_filt_IL_4_noBMI	rs9508291	13	29710620	8168	T	C	0.9495	-0.168	0.0358	2.669e-06	0.00270667	22.1626
meta_filt_IL_17_noBMI	rs9568764	13	53388885	7804	C	G	0.2756	0.0825	0.018	4.679e-06	0.00271766	21.261
meta_filt_RANTES_noBMI	rs9675798	18	61856967	3454	T	G	0.9466	-0.2583	0.0552	2.888e-06	0.00674507	23.4421
meta_filt_IL_16_noBMI	rs9706053	12	66376310	3521	T	C	0.0173	0.4412	0.0928	1.976e-06	0.00661863	23.4461
meta_filt_MIP_1B_noBMI	rs9793308	1	6604585	8287	A	G	0.6036	0.0842	0.0177	2.042e-06	0.00339263	28.2037
meta_filt_FGF_BASIC_noBMI	rs9903590	17	34238290	7609	T	C	0.8953	0.1281	0.0267	1.622e-06	0.00307641	23.4744
meta_filt_PDGF_BB_noBMI	rs9936075	16	7321909	8337	A	G	0.6436	-0.0767	0.0163	2.675e-06	0.00269882	22.5556
meta_filt_IL_4_noBMI	rs9941733	20	374061	8168	A	G	0.8355	0.1156	0.0229	4.331e-07	0.00367331	30.1069
meta_filt_PDGF_BB_noBMI	rs9941733	20	374061	8337	A	G	0.8364	0.1165	0.0227	3.018e-07	0.00371432	31.0743

## Sheet: Table S5
Table S5. The characteristics of AITD data
Phenotype	SNP	Chr	Pos	Samplesize	EA	RA	EAF	Beta	SE	P	R2	F statistics
Autoimmune hyperthyroidism	rs4648562	1	2604174	307166	C	A	0.350586	-0.165629	0.0338714	1.00872e-06	0.0124916	3885.51
Autoimmune hyperthyroidism	rs6679677	1	113761186	307166	C	A	0.139207	0.388795	0.0418277	1.4696e-20	0.0362269	11545.9
Autoimmune hyperthyroidism	rs115166974	2	88458376	307166	C	T	0.0260141	0.420779	0.0884303	1.95214e-06	0.00897221	2780.89
Autoimmune hyperthyroidism	rs140239646	2	98307094	307166	G	A	0.0405481	0.347505	0.073688	2.40641e-06	0.00939606	2913.51
Autoimmune hyperthyroidism	rs12612769	2	191089272	307166	A	C	0.200504	0.176057	0.0385585	4.97187e-06	0.00993747	3083.07
Autoimmune hyperthyroidism	rs11571297	2	203880280	307166	T	C	0.37595	-0.261512	0.0332541	3.71792e-15	0.0320895	10183.5
Autoimmune hyperthyroidism	rs60946162	3	188415548	307166	C	T	0.40975	-0.172608	0.0325706	1.16123e-07	0.0144114	4491.4
Autoimmune hyperthyroidism	rs4078470	4	40303728	307166	A	T	0.744975	-0.163204	0.0354862	4.24336e-06	0.0101208	3140.54
Autoimmune hyperthyroidism	rs1794511	6	32703430	307166	T	G	0.0952942	0.79362	0.0427917	8.76799e-77	0.1086	37422
Autoimmune hyperthyroidism	rs2281389	6	33092019	307166	A	G	0.164488	-0.230568	0.0449711	2.94361e-07	0.0146122	4554.89
Autoimmune hyperthyroidism	rs72891915	6	33508423	307166	G	A	0.0388679	0.636541	0.0677332	5.57314e-21	0.0302731	9589.1
Autoimmune hyperthyroidism	rs73744913	6	33908222	307166	C	T	0.0769218	0.41955	0.0521789	8.93923e-16	0.0249969	7874.98
Autoimmune hyperthyroidism	rs4314495	6	34076260	307166	A	G	0.160733	0.232725	0.041077	1.46518e-08	0.0146124	4554.96
Autoimmune hyperthyroidism	rs9402592	6	134398929	307166	G	A	0.572011	-0.152022	0.0323891	2.68405e-06	0.0113157	3515.54
Autoimmune hyperthyroidism	rs140356784	7	5285899	307166	A	G	0.0312594	-0.487676	0.106274	4.45636e-06	0.0144039	4489.03
Autoimmune hyperthyroidism	rs182155042	7	6934760	307166	G	A	0.00434736	0.905573	0.189049	1.66667e-06	0.00709922	2196.21
Autoimmune hyperthyroidism	rs3988342	8	17108468	307166	C	A	0.351543	0.168757	0.0328445	2.776e-07	0.0129841	4040.73
Autoimmune hyperthyroidism	rs75127309	10	62188127	307166	A	G	0.0577441	0.326999	0.0627815	1.90349e-07	0.0116359	3616.2
Autoimmune hyperthyroidism	rs11512475	11	121526729	307166	T	C	0.0211077	0.448696	0.0971381	3.85301e-06	0.00831975	2576.97
Autoimmune hyperthyroidism	rs116923619	12	87423153	307166	A	G	0.0253217	-0.572485	0.119765	1.75235e-06	0.0161775	5050.87
Autoimmune hyperthyroidism	rs146265170	13	95580133	307166	G	A	0.0435631	-0.416253	0.0887701	2.74391e-06	0.0144384	4499.94
Autoimmune hyperthyroidism	rs179247	14	80966202	307166	A	G	0.578365	-0.281148	0.0315796	5.44377e-19	0.0385513	12316.4
Autoimmune hyperthyroidism	rs62031974	16	16043380	307166	C	G	0.0364094	0.371104	0.0760717	1.06979e-06	0.00966334	2997.19
Autoimmune hyperthyroidism	rs11646791	16	79667641	307166	G	A	0.312072	0.180733	0.0336778	8.02731e-08	0.014025	4369.25
Autoimmune hyperthyroidism	rs6072797	20	36943806	307166	A	G	0.808781	0.221299	0.0420182	1.38861e-07	0.0151478	4724.44
Autoimmune hyperthyroidism	rs1893592	21	42434957	307166	A	C	0.317343	-0.199671	0.0349577	1.11794e-08	0.0172739	5399.2
Autoimmune hyperthyroidism	rs1985791	22	22713054	307166	G	T	0.454586	-0.188728	0.0329086	9.75574e-09	0.0176622	5522.74
Autoimmune hyperthyroidism	rs713875	22	30196498	307166	C	G	0.474201	0.146284	0.0317681	4.12943e-06	0.010671	3313.11
Grave' disease	rs6667564	1	2588863	412181	T	C	0.367485	-0.129282	0.0265157	1.08433e-06	0.00776992	3227.68
Grave' disease	rs2792043	1	19598168	412181	A	C	0.500103	0.147193	0.025199	5.18251e-09	0.0108329	4513.99
Grave' disease	rs2476601	1	113834946	412181	A	G	0.851886	-0.282877	0.0330234	1.07177e-17	0.0201931	8494.7
Grave' disease	rs78087444	2	136124122	412181	G	C	0.0520422	0.251483	0.0525851	1.73217e-06	0.00624011	2588.19
Grave' disease	rs13003541	2	191573860	412181	A	G	0.0111063	0.530212	0.102757	2.47121e-07	0.00617516	2561.09
Grave' disease	rs11571297	2	203880280	412181	T	C	0.371376	-0.255727	0.0264449	4.03645e-22	0.0305343	12982
Grave' disease	rs10199135	2	203963888	412181	A	G	0.143002	-0.19144	0.0376936	3.79769e-07	0.00898291	3736.13
Grave' disease	rs2048496	3	62664449	412181	A	G	0.151181	-0.170279	0.0367072	3.5034e-06	0.00744157	3090.25
Grave' disease	rs12629891	3	109759563	412181	A	G	0.122582	-0.20011	0.0403509	7.07669e-07	0.00861392	3581.33
Grave' disease	rs17513810	3	112368626	412181	A	C	0.033367	-0.366948	0.0792195	3.62085e-06	0.00868596	3611.54
Grave' disease	rs60946162	3	188415548	412181	C	T	0.406657	-0.151706	0.0259284	4.88686e-09	0.0111063	4629.2
Grave' disease	rs3797001	4	108085762	412181	T	C	0.531877	-0.119581	0.0252551	2.19109e-06	0.00712075	2956.07
Grave' disease	rs424038	5	40198344	412181	A	C	0.392849	-0.12119	0.0260184	3.19521e-06	0.00700625	2908.21
Grave' disease	rs147729901	5	67125573	412181	G	A	0.0288099	0.330516	0.0687933	1.55153e-06	0.00611309	2535.19
Grave' disease	rs9265530	6	31330213	412181	A	G	0.0558279	-0.321589	0.0598022	7.5511e-08	0.0109027	4543.41
Grave' disease	rs1617322	6	32706116	412181	C	A	0.100662	0.716758	0.0337146	2.68658e-100	0.0930173	42271.8
Grave' disease	rs2281389	6	33092019	412181	A	G	0.162345	-0.197961	0.0356942	2.9226e-08	0.0106584	4440.51
Grave' disease	rs72891915	6	33508423	412181	G	A	0.0397309	0.497872	0.0554947	2.92483e-19	0.0189141	7946.31
Grave' disease	rs73744913	6	33908222	412181	C	T	0.077797	0.322298	0.042556	3.63245e-14	0.0149051	6236.52
Grave' disease	rs61734579	6	35317942	412181	A	C	0.0391343	-0.505404	0.076683	4.37421e-11	0.01921	8073.05
Grave' disease	rs72928038	6	90267049	412181	G	A	0.114776	0.188927	0.0375438	4.84931e-07	0.00725308	3011.41
Grave' disease	rs140356784	7	5285899	412181	A	G	0.0313679	-0.587586	0.0871207	1.53532e-11	0.0209806	8833.07
Grave' disease	rs13231262	7	149188966	412181	C	T	0.697512	-0.137055	0.0269497	3.6648e-07	0.00792647	3293.23
Grave' disease	rs12550656	8	18673178	412181	G	A	0.0342179	-0.357963	0.0784104	4.98907e-06	0.00846913	3520.61
Grave' disease	rs2466070	8	32577099	412181	C	T	0.389412	-0.132604	0.0262329	4.30695e-07	0.00836182	3475.63
Grave' disease	rs41305451	9	99915307	412181	T	C	0.130352	0.170349	0.0363782	2.83081e-06	0.00657916	2729.75
Grave' disease	rs11256516	10	6050481	412181	A	G	0.318698	0.133087	0.0267115	6.28015e-07	0.00769166	3194.92
Grave' disease	rs11255526	10	8111385	412181	G	C	0.525741	-0.123932	0.0254747	1.14514e-06	0.00765922	3181.33
Grave' disease	rs139090997	10	20416726	412181	G	A	0.0157814	-0.566586	0.122628	3.83089e-06	0.00997238	4151.81
Grave' disease	rs61850863	10	62282013	412181	G	A	0.194322	0.155221	0.0308836	5.00818e-07	0.00754422	3133.21
Grave' disease	rs59100201	10	89867589	412181	T	A	0.235007	-0.143164	0.0309286	3.67697e-06	0.00736946	3060.09
Grave' disease	rs11038350	11	45200412	412181	C	G	0.307167	0.199973	0.0266384	6.05202e-14	0.0170206	7137.03
Grave' disease	rs12371558	12	58354424	412181	T	C	0.171821	-0.180503	0.0355282	3.76357e-07	0.00927255	3857.72
Grave' disease	rs1023586	14	80995939	412181	T	C	0.295801	0.311923	0.0262988	1.89322e-32	0.040534	17413.1
Grave' disease	rs4338740	15	49443100	412181	T	C	0.314218	0.128586	0.0268164	1.62641e-06	0.00712581	2958.19
Grave' disease	rs17767904	16	79716078	412181	G	A	0.310677	0.206473	0.0265265	7.04693e-15	0.0182595	7666.15
Grave' disease	rs11671405	19	4802371	412181	G	A	0.153328	-0.167695	0.0362685	3.76912e-06	0.00730141	3031.62
Grave' disease	rs6065926	20	46107215	412181	A	G	0.727356	0.18249	0.0290584	3.3833e-10	0.0132084	5517.11
Grave' disease	rs238947	21	16253202	412181	T	C	0.0698749	0.218756	0.047218	3.6057e-06	0.00622032	2579.93
Grave' disease	rs140430242	21	28438714	412181	C	T	0.0237904	0.353111	0.076181	3.56665e-06	0.00579158	2401.08
Grave' disease	rs12482947	21	42431928	412181	T	C	0.579295	0.147251	0.0258079	1.15878e-08	0.0105688	4402.75
Grave' disease	rs4446155	22	22713048	412181	G	A	0.457411	-0.19583	0.026037	5.4275e-14	0.0190356	7998.32
Autoimmune hypothyroidism	rs80125161	1	967384	344168	C	G	0.628392	-0.0385892	0.00783816	8.51216e-07	0.000695468	239.523
Autoimmune hypothyroidism	rs10910093	1	2574274	344168	C	T	0.120558	0.0688774	0.011374	1.3983e-09	0.00100597	346.571
Autoimmune hypothyroidism	rs4912068	1	19310500	344168	C	G	0.0884273	-0.0709354	0.0134212	1.25482e-07	0.000811211	279.418
Autoimmune hypothyroidism	rs10458381	1	19442749	344168	C	T	0.316565	0.0933967	0.00799318	1.52897e-31	0.00377445	1303.96
Autoimmune hypothyroidism	rs56983610	1	19512250	344168	C	A	0.130162	-0.102749	0.0113347	1.24624e-19	0.0023906	824.737
Autoimmune hypothyroidism	rs28391281	1	37943302	344168	T	C	0.546165	-0.0450214	0.00749812	1.92088e-09	0.00100482	346.174
Autoimmune hypothyroidism	rs56272614	1	50467528	344168	C	T	0.121674	0.0600289	0.0113054	1.09761e-07	0.000770201	265.281
Autoimmune hypothyroidism	rs2235544	1	53909897	344168	C	A	0.54484	-0.0544638	0.00752472	4.55407e-13	0.00147122	507.091
Autoimmune hypothyroidism	rs333151	1	61213111	344168	G	A	0.272005	-0.0430493	0.00844265	3.41413e-07	0.000733952	252.787
Autoimmune hypothyroidism	rs914960	1	64829020	344168	T	A	0.150198	-0.0636852	0.0105817	1.76104e-09	0.00103535	356.703
Autoimmune hypothyroidism	rs71641308	1	77621033	344168	C	T	0.0965048	0.0706436	0.01258	1.9593e-08	0.000870263	299.776
Autoimmune hypothyroidism	rs10494077	1	107795723	344168	G	A	0.213613	0.113634	0.00900059	1.53462e-36	0.00433821	1499.57
Autoimmune hypothyroidism	rs76796396	1	112321453	344168	C	T	0.0458556	0.0983798	0.0175642	2.12912e-08	0.000846932	291.732
Autoimmune hypothyroidism	rs2476601	1	113834946	344168	A	G	0.854532	-0.307311	0.010117	1e-200	0.0234791	8275.01
Autoimmune hypothyroidism	rs10858026	1	114016756	344168	T	G	0.808235	0.069436	0.00963531	5.74513e-13	0.00149454	515.138
Autoimmune hypothyroidism	rs116776245	1	114125887	344168	G	A	0.0832272	0.0833501	0.0133099	3.79376e-10	0.00106015	365.256
Autoimmune hypothyroidism	rs7516736	1	156825994	344168	A	G	0.626627	-0.0606031	0.00772339	4.27169e-15	0.00171859	592.498
Autoimmune hypothyroidism	rs11264817	1	157764025	344168	A	G	0.458319	0.0391718	0.00752509	1.93477e-07	0.000761883	262.414
Autoimmune hypothyroidism	rs494317	1	168705132	344168	G	A	0.422961	0.0440736	0.00755575	5.44001e-09	0.000948184	326.642
Autoimmune hypothyroidism	rs10732972	1	181236586	344168	C	T	0.799753	0.0506523	0.00939804	7.05895e-08	0.00082177	283.058
Autoimmune hypothyroidism	rs1884447	1	185052278	344168	G	A	0.417913	0.0420971	0.00756874	2.6676e-08	0.0008622	296.996
Autoimmune hypothyroidism	rs12736474	1	198987336	344168	G	A	0.312112	0.0532671	0.00806625	4.01051e-11	0.00121836	419.83
Autoimmune hypothyroidism	rs35249716	1	200655915	344168	C	G	0.474167	0.0361979	0.00749778	1.38042e-06	0.000653395	225.023
Autoimmune hypothyroidism	rs11581299	1	206990399	344168	G	A	0.301936	0.0486589	0.00808735	1.78041e-09	0.000998079	343.848
Autoimmune hypothyroidism	rs112911527	1	236463813	344168	C	A	0.170478	-0.0477036	0.0100585	2.1095e-06	0.000643619	221.654
Autoimmune hypothyroidism	rs55750095	2	1405326	344168	C	A	0.428884	0.109912	0.00755194	5.50047e-48	0.00591813	2048.94
Autoimmune hypothyroidism	rs34332490	2	1594914	344168	T	C	0.525807	0.0352273	0.00750335	2.66766e-06	0.000618828	213.112
Autoimmune hypothyroidism	rs1534424	2	12500771	344168	A	C	0.398323	-0.0559676	0.00765947	2.73212e-13	0.00150142	517.515
Autoimmune hypothyroidism	rs7569101	2	15811333	344168	G	A	0.811339	-0.0472552	0.009532	7.13937e-07	0.000683618	235.439
Autoimmune hypothyroidism	rs11897732	2	43314247	344168	G	A	0.582564	0.0464181	0.00763285	1.19171e-09	0.00104794	361.045
Autoimmune hypothyroidism	rs7609474	2	48052438	344168	G	C	0.251192	0.0453703	0.00862388	1.43268e-07	0.000774372	266.719
Autoimmune hypothyroidism	rs11678056	2	62232878	344168	T	C	0.126031	0.0617996	0.011166	3.11889e-08	0.000841346	289.807
Autoimmune hypothyroidism	rs56287910	2	62304949	344168	C	T	0.444657	0.0386261	0.00753249	2.92948e-07	0.000736848	253.785
Autoimmune hypothyroidism	rs35717611	2	64740919	344168	C	T	0.378836	0.0541566	0.00773421	2.51942e-12	0.00138035	475.727
Autoimmune hypothyroidism	rs939136	2	66450399	344168	G	C	0.644636	-0.0366618	0.00779094	2.53006e-06	0.000615808	212.071
Autoimmune hypothyroidism	rs34365383	2	84242346	344168	C	G	0.196865	-0.0485897	0.00946901	2.87528e-07	0.000746579	257.139
Autoimmune hypothyroidism	rs371262324	2	95879351	344168	T	C	0.032792	0.0971914	0.0210532	3.90319e-06	0.000599202	206.349
Autoimmune hypothyroidism	rs11683207	2	97716827	344168	T	C	0.278707	-0.0527463	0.00840789	3.53167e-10	0.0011186	385.414
Autoimmune hypothyroidism	rs10179847	2	98765077	344168	T	C	0.279888	0.0415556	0.00833287	6.13423e-07	0.000696103	239.742
Autoimmune hypothyroidism	rs332683	2	118754006	344168	T	C	0.596258	0.0350695	0.00764327	4.469e-06	0.000592144	203.917
Autoimmune hypothyroidism	rs78102257	2	161775852	344168	C	A	0.174586	0.0539366	0.00984974	4.35191e-08	0.000838452	288.809
Autoimmune hypothyroidism	rs1990760	2	162267541	344168	C	T	0.584967	0.0666539	0.00761829	2.14882e-18	0.00215722	744.048
Autoimmune hypothyroidism	rs72881949	2	171780533	344168	A	G	0.198413	-0.0459721	0.00944222	1.12292e-06	0.000672263	231.526
Autoimmune hypothyroidism	rs713427	2	190251121	344168	T	C	0.222666	0.0593613	0.00894791	3.26513e-11	0.00121983	420.336
Autoimmune hypothyroidism	rs7574865	2	191099907	344168	T	G	0.768659	-0.116919	0.00875494	1.11276e-40	0.00486168	1681.4
Autoimmune hypothyroidism	rs7609223	2	201311672	344168	G	A	0.46741	-0.0355991	0.00750778	2.12007e-06	0.000630956	217.291
Autoimmune hypothyroidism	rs11571297	2	203880280	344168	T	C	0.372649	-0.12003	0.00778378	1.19152e-53	0.00673628	2334.12
Autoimmune hypothyroidism	rs10199135	2	203963888	344168	A	G	0.143346	-0.0753865	0.010779	2.67485e-12	0.00139575	481.042
Autoimmune hypothyroidism	rs1441172	2	213172979	344168	C	T	0.312462	-0.0508242	0.00814817	4.44601e-10	0.00110985	382.398
Autoimmune hypothyroidism	rs6724363	2	216761868	344168	G	T	0.624632	0.0929803	0.00775872	4.31122e-33	0.00405409	1400.96
Autoimmune hypothyroidism	rs78835907	2	233210531	344168	G	A	0.0313254	0.0987813	0.021184	3.11602e-06	0.00059218	203.929
Autoimmune hypothyroidism	rs794999	3	12187515	344168	A	G	0.772078	-0.0777138	0.00885806	1.7362e-18	0.00212556	733.104
Autoimmune hypothyroidism	rs12493446	3	39429812	344168	C	T	0.315534	0.0420392	0.00805048	1.77056e-07	0.000763373	262.928
Autoimmune hypothyroidism	rs114289482	3	46044653	344168	G	A	0.0804345	0.068835	0.0136237	4.35853e-07	0.000700928	241.405
Autoimmune hypothyroidism	rs35768187	3	50208558	344168	C	G	0.0102234	-0.200363	0.0397858	4.75237e-07	0.000812452	279.846
Autoimmune hypothyroidism	rs11919503	3	71431976	344168	T	C	0.823848	-0.0471335	0.00974144	1.30852e-06	0.000644799	222.061
Autoimmune hypothyroidism	rs7649812	3	98730347	344168	C	G	0.279858	0.0490506	0.00831879	3.71595e-09	0.000969783	334.09
Autoimmune hypothyroidism	rs13090803	3	106216106	344168	G	T	0.139736	0.0736209	0.010706	6.12915e-12	0.00130308	449.062
Autoimmune hypothyroidism	rs111352680	3	108824113	344168	G	A	0.323064	-0.0539963	0.00808117	2.36102e-11	0.00127525	439.457
Autoimmune hypothyroidism	rs9880421	3	149465572	344168	C	T	0.337065	-0.0437062	0.00796394	4.0649e-08	0.000853691	294.062
Autoimmune hypothyroidism	rs141686764	3	163958967	344168	A	G	0.0187882	-0.16271	0.0284043	1.014e-08	0.000976127	336.278
Autoimmune hypothyroidism	rs4481184	3	185787999	344168	C	T	0.30688	-0.0453715	0.00813812	2.47281e-08	0.000875736	301.663
Autoimmune hypothyroidism	rs78655608	3	187942848	344168	T	A	0.137195	-0.0553091	0.0109885	4.81948e-07	0.000724226	249.435
Autoimmune hypothyroidism	rs2049218	3	188405190	344168	C	T	0.386039	-0.0984933	0.00772819	3.33811e-37	0.00459849	1589.96
Autoimmune hypothyroidism	rs6831973	4	10707742	344168	T	C	0.555773	0.0574172	0.00754745	2.79447e-14	0.00162786	561.167
Autoimmune hypothyroidism	rs10517086	4	26083889	344168	G	A	0.280932	0.0638848	0.0082698	1.11789e-14	0.00164891	568.435
Autoimmune hypothyroidism	rs73245731	4	26211451	344168	T	G	0.123314	0.0549704	0.01131	1.1719e-06	0.000653348	225.007
Autoimmune hypothyroidism	rs66654254	4	40258109	344168	G	A	0.435281	-0.0505642	0.00763204	3.46657e-11	0.00125695	433.144
Autoimmune hypothyroidism	rs4337763	4	40367906	344168	G	A	0.689454	-0.0428449	0.00805177	1.031e-07	0.000786067	270.75
Autoimmune hypothyroidism	rs13132077	4	55664803	344168	T	C	0.381224	0.0368417	0.00773823	1.92642e-06	0.000640358	220.531
Autoimmune hypothyroidism	rs9992763	4	108137562	344168	G	T	0.49877	-0.0376659	0.00750982	5.28798e-07	0.000709356	244.309
Autoimmune hypothyroidism	rs6822359	4	148738993	344168	A	G	0.122244	-0.142094	0.0118506	3.98658e-33	0.00433294	1497.74
Autoimmune hypothyroidism	rs2871088	4	179996186	344168	A	T	0.907459	0.0603177	0.0131016	4.14734e-06	0.000611056	210.433
Autoimmune hypothyroidism	rs76681340	4	186001570	344168	C	G	0.0700985	-0.0771363	0.0150666	3.0602e-07	0.000775699	267.176
Autoimmune hypothyroidism	rs13137589	4	186086720	344168	A	G	0.368475	-0.0643816	0.00781922	1.81426e-16	0.00192909	665.21
Autoimmune hypothyroidism	rs4990988	5	692915	344168	A	G	0.686607	-0.0415562	0.00844979	8.74279e-07	0.000743189	255.971
Autoimmune hypothyroidism	rs11948151	5	35926239	344168	C	T	0.320237	0.0534944	0.00798768	2.12569e-11	0.00124588	429.324
Autoimmune hypothyroidism	rs11957151	5	59560713	344168	C	T	0.0683135	-0.0727495	0.0150873	1.42194e-06	0.0006737	232.021
Autoimmune hypothyroidism	rs114104814	5	76746501	344168	T	G	0.0292862	0.100596	0.0219263	4.47724e-06	0.000575368	198.136
Autoimmune hypothyroidism	rs2972343	5	77179060	344168	A	G	0.106049	-0.0901164	0.0123905	3.5156e-13	0.00153978	530.756
Autoimmune hypothyroidism	rs2046045	5	77239986	344168	T	G	0.414464	0.128253	0.00756233	1.63757e-64	0.00798372	2769.84
Autoimmune hypothyroidism	rs7444908	5	77533598	344168	A	G	0.356276	-0.0599256	0.00785005	2.27982e-14	0.00164718	567.839
Autoimmune hypothyroidism	rs76174191	5	77955629	344168	G	T	0.0294733	0.119794	0.0219251	4.66079e-08	0.000820987	282.788
Autoimmune hypothyroidism	rs9127	5	97036461	344168	G	A	0.549938	-0.0404535	0.00752461	7.60904e-08	0.000810081	279.028
Autoimmune hypothyroidism	rs568999	5	103265657	344168	G	C	0.316085	-0.0537518	0.0080817	2.91005e-11	0.00124917	430.46
Autoimmune hypothyroidism	rs6895555	5	112114870	344168	G	A	0.450981	0.036335	0.00753313	1.41159e-06	0.000653771	225.153
Autoimmune hypothyroidism	rs244687	5	134087925	344168	A	G	0.747759	-0.0713268	0.00854598	7.04693e-17	0.00191917	661.782
Autoimmune hypothyroidism	rs7701443	5	143413085	344168	A	G	0.380518	-0.0438701	0.00777766	1.69531e-08	0.000907342	312.56
Autoimmune hypothyroidism	rs2562384	5	157148164	344168	T	C	0.283481	0.0383441	0.00829782	3.81927e-06	0.000597281	205.687
Autoimmune hypothyroidism	rs113913502	5	157450596	344168	C	G	0.0883326	0.0624649	0.0130642	1.7408e-06	0.000628434	216.422
Autoimmune hypothyroidism	rs13179631	5	158093816	344168	T	C	0.454048	-0.0415581	0.00757099	4.03934e-08	0.000856244	294.943
Autoimmune hypothyroidism	rs145315307	5	169477001	344168	T	G	0.037245	0.0899273	0.0194935	3.96515e-06	0.000579958	199.718
Autoimmune hypothyroidism	rs1050976	6	408079	344168	C	T	0.473452	0.0509709	0.00745761	8.21486e-12	0.00129535	446.395
Autoimmune hypothyroidism	rs79039155	6	21859450	344168	C	T	0.124286	0.0634768	0.011193	1.41883e-08	0.000877091	302.13
Autoimmune hypothyroidism	rs75678534	6	22419771	344168	C	T	0.160645	-0.0518583	0.0102302	3.9965e-07	0.000725236	249.783
Autoimmune hypothyroidism	rs143278243	6	26095214	344168	G	A	0.0203106	0.179738	0.02548	1.7374e-12	0.00128564	443.045
Autoimmune hypothyroidism	rs9260425	6	29951322	344168	T	C	0.169799	-0.0750664	0.0100431	7.75532e-14	0.00158869	547.644
Autoimmune hypothyroidism	rs7764413	6	31274305	344168	T	C	0.62103	-0.11488	0.00765086	5.82371e-51	0.00621207	2151.35
Autoimmune hypothyroidism	rs9273386	6	32659200	344168	T	C	0.40825	0.228951	0.00764302	3.72392e-197	0.0253268	8943.11
Autoimmune hypothyroidism	rs62397688	6	32834685	344168	G	A	0.0850404	0.102486	0.0131871	7.74283e-15	0.00163451	563.462
Autoimmune hypothyroidism	rs3117221	6	33094170	344168	C	T	0.192687	-0.137359	0.0096153	2.69464e-46	0.00587001	2032.19
Autoimmune hypothyroidism	rs74541241	6	35752534	344168	C	T	0.062348	-0.0798963	0.0156736	3.44128e-07	0.000746359	257.063
Autoimmune hypothyroidism	rs1317983	6	43838598	344168	T	C	0.680582	0.101321	0.00813689	1.36207e-35	0.00446343	1543.05
Autoimmune hypothyroidism	rs10948107	6	43930495	344168	G	A	0.202379	-0.0709804	0.0093998	4.31023e-14	0.00162656	560.717
Autoimmune hypothyroidism	rs7754251	6	90279406	344168	G	C	0.447174	0.0818584	0.00748623	7.88134e-28	0.003313	1144.01
Autoimmune hypothyroidism	rs1625630	6	107709351	344168	A	G	0.682557	-0.0375747	0.00801042	2.72233e-06	0.000611823	210.698
Autoimmune hypothyroidism	rs2798647	6	108989516	344168	T	G	0.82412	-0.0564375	0.00974456	6.96803e-09	0.000923363	318.084
Autoimmune hypothyroidism	rs11754958	6	135651462	344168	G	A	0.269501	0.044092	0.00842605	1.6694e-07	0.000765473	263.651
Autoimmune hypothyroidism	rs4349826	6	142862379	344168	G	T	0.2522	-0.0531181	0.00862903	7.47223e-10	0.00106425	366.671
Autoimmune hypothyroidism	rs6914622	6	148193165	344168	G	T	0.254619	0.0682567	0.00853182	1.24165e-15	0.00176844	609.714
Autoimmune hypothyroidism	rs10455827	6	158926085	344168	T	C	0.471429	-0.040338	0.00749622	7.4027e-08	0.000810921	279.318
Autoimmune hypothyroidism	rs1079418	6	165633546	344168	A	G	0.261695	-0.0835912	0.00856618	1.7002e-22	0.00270012	931.804
Autoimmune hypothyroidism	rs2345568	6	166968316	344168	A	G	0.372807	-0.0687758	0.00775406	7.33838e-19	0.00221201	762.985
Autoimmune hypothyroidism	rs73040340	6	168500802	344168	C	T	0.188323	0.0457329	0.00955882	1.71526e-06	0.000639402	220.201
Autoimmune hypothyroidism	rs10259879	7	2894752	344168	A	G	0.231644	0.0629306	0.00889434	1.49073e-12	0.00140973	485.868
Autoimmune hypothyroidism	rs145008938	7	5285792	344168	A	T	0.0308492	-0.111547	0.0223677	6.1331e-07	0.000744014	256.255
Autoimmune hypothyroidism	rs836487	7	6381907	344168	C	T	0.486153	0.040686	0.00749247	5.62769e-08	0.000827041	284.875
Autoimmune hypothyroidism	rs7804356	7	26852046	344168	T	C	0.187043	-0.0546476	0.00969089	1.70974e-08	0.000908199	312.855
Autoimmune hypothyroidism	rs79459265	7	37402348	344168	C	T	0.128406	-0.0550566	0.0114257	1.44514e-06	0.000678498	233.674
Autoimmune hypothyroidism	rs150724213	7	74606017	344168	G	A	0.028491	0.121091	0.0221779	4.76179e-08	0.000811724	279.595
Autoimmune hypothyroidism	rs314349	7	100804203	344168	T	G	0.36729	-0.0376263	0.00778886	1.35994e-06	0.000658001	226.611
Autoimmune hypothyroidism	rs62621812	7	127375029	344168	G	A	0.0422857	0.086244	0.0183346	2.55252e-06	0.000602445	207.466
Autoimmune hypothyroidism	rs3778751	7	128939994	344168	A	T	0.439656	0.0454906	0.00753788	1.59027e-09	0.00101963	351.279
Autoimmune hypothyroidism	rs141212865	7	139704867	344168	A	C	0.214612	-0.0459084	0.00919603	5.96939e-07	0.000710481	244.697
Autoimmune hypothyroidism	rs2976908	8	8488264	344168	T	G	0.484334	-0.0609138	0.00753464	6.24166e-16	0.00185342	639.07
Autoimmune hypothyroidism	rs2063541	8	23513242	344168	T	A	0.0675997	-0.0706604	0.015263	3.66505e-06	0.000629404	216.756
Autoimmune hypothyroidism	rs2919373	8	32574341	344168	T	C	0.751511	0.059981	0.0087318	6.45357e-12	0.00134369	463.076
Autoimmune hypothyroidism	rs17640981	8	40675721	344168	C	G	0.122339	0.0560399	0.0112863	6.8593e-07	0.000674398	232.262
Autoimmune hypothyroidism	rs6995041	8	60385446	344168	C	G	0.40583	0.0489986	0.00763231	1.3638e-10	0.00115785	398.954
Autoimmune hypothyroidism	rs3812459	8	79609368	344168	T	C	0.531551	0.0383163	0.00751106	3.37303e-07	0.000731146	251.82
Autoimmune hypothyroidism	rs3103991	8	118873852	344168	A	G	0.748751	0.0556796	0.00869007	1.48149e-10	0.00116644	401.919
Autoimmune hypothyroidism	rs897586	8	127181049	344168	G	A	0.317945	-0.0646708	0.00808988	1.30587e-15	0.00181392	625.424
Autoimmune hypothyroidism	rs140367581	8	127997668	344168	A	T	0.0227695	0.145032	0.024344	2.55929e-09	0.00093607	322.465
Autoimmune hypothyroidism	rs6470610	8	128205492	344168	C	T	0.193492	-0.046137	0.00953073	1.29274e-06	0.000664355	228.801
Autoimmune hypothyroidism	rs10088036	8	128744764	344168	C	T	0.202584	0.0535147	0.00931873	9.31751e-09	0.000925265	318.74
Autoimmune hypothyroidism	rs2068128	8	132905343	344168	G	A	0.650292	-0.0540018	0.00785258	6.11505e-12	0.00132636	457.093
Autoimmune hypothyroidism	rs938726	8	140600965	344168	A	C	0.731419	-0.0688018	0.0083853	2.30515e-16	0.00185982	641.28
Autoimmune hypothyroidism	rs7026684	9	4215308	344168	G	A	0.351859	-0.0421825	0.00786511	8.17372e-08	0.000811583	279.546
Autoimmune hypothyroidism	rs10814915	9	4290544	344168	T	C	0.543837	-0.0713755	0.0074904	1.58891e-21	0.00252765	872.136
Autoimmune hypothyroidism	rs10118880	9	21559962	344168	G	A	0.724015	-0.0578827	0.00833066	3.70084e-12	0.00133894	461.435
Autoimmune hypothyroidism	rs10114427	9	97577957	344168	C	T	0.0661514	0.0839543	0.0148988	1.75098e-08	0.000870826	299.97
Autoimmune hypothyroidism	rs7030256	9	97772921	344168	C	G	0.655111	0.24427	0.00799658	1e-200	0.0269628	9536.81
Autoimmune hypothyroidism	rs7043516	9	97855151	344168	A	C	0.167016	-0.102705	0.0102315	1.0361e-23	0.002935	1013.1
Autoimmune hypothyroidism	rs1201535	9	98143774	344168	T	G	0.749319	-0.0713204	0.00858935	1.01205e-16	0.00191093	658.938
Autoimmune hypothyroidism	rs56262782	9	98268304	344168	C	T	0.253094	0.0462877	0.00855155	6.20526e-08	0.000810045	279.016
Autoimmune hypothyroidism	rs2808523	9	98544339	344168	C	T	0.505947	0.0358657	0.00751082	1.79527e-06	0.000643083	221.47
Autoimmune hypothyroidism	rs551517	9	110874513	344168	C	T	0.229745	-0.0453013	0.00895467	4.21561e-07	0.000726327	250.159
Autoimmune hypothyroidism	rs7853472	9	124274388	344168	G	A	0.396471	0.0934755	0.0076298	1.65196e-34	0.00418153	1445.18
Autoimmune hypothyroidism	rs72616654	9	124453493	344168	C	G	0.553443	0.0488452	0.00754057	9.31537e-11	0.0011793	406.354
Autoimmune hypothyroidism	rs74742299	9	124489659	344168	C	T	0.166955	0.065215	0.00998299	6.46398e-11	0.00118302	407.638
Autoimmune hypothyroidism	rs2104760	9	126178956	344168	T	C	0.267478	-0.0418586	0.00847538	7.85851e-07	0.000686607	236.469
Autoimmune hypothyroidism	rs34305034	9	128892268	344168	C	T	0.105473	-0.0630922	0.0123303	3.10678e-07	0.000751132	258.708
Autoimmune hypothyroidism	rs74108950	10	1606373	344168	C	G	0.163015	-0.049309	0.0102898	1.65094e-06	0.00066348	228.499
Autoimmune hypothyroidism	rs79051898	10	6003414	344168	C	T	0.120991	-0.0648305	0.0116008	2.29134e-08	0.000893995	307.958
Autoimmune hypothyroidism	rs706779	10	6056861	344168	T	C	0.37791	-0.0668553	0.00775354	6.54787e-18	0.00210157	724.811
Autoimmune hypothyroidism	rs17389938	10	8528102	344168	G	C	0.143592	0.0714234	0.0105543	1.3128e-11	0.00125465	432.35
Autoimmune hypothyroidism	rs793094	10	31097893	344168	G	A	0.507963	-0.0360383	0.00750884	1.59104e-06	0.000649215	223.583
Autoimmune hypothyroidism	rs7097397	10	48817351	344168	G	A	0.37174	-0.0359306	0.00778965	3.97649e-06	0.000603028	207.667
Autoimmune hypothyroidism	rs71508903	10	62020112	344168	C	T	0.184829	0.0864808	0.00958564	1.84842e-19	0.00225366	777.385
Autoimmune hypothyroidism	rs10761620	10	62297443	344168	A	G	0.625411	-0.0610441	0.00772684	2.78292e-15	0.00174597	601.956
Autoimmune hypothyroidism	rs117196911	10	78869871	344168	G	A	0.0234483	0.116704	0.0241338	1.32663e-06	0.000623746	214.806
Autoimmune hypothyroidism	rs4933466	10	88089762	344168	A	G	0.427315	-0.0457539	0.00764235	2.139e-09	0.00102459	352.991
Autoimmune hypothyroidism	rs10748781	10	99523573	344168	C	A	0.652319	-0.076687	0.00784906	1.51147e-22	0.00266756	920.54
Autoimmune hypothyroidism	rs4466759	10	101733469	344168	T	C	0.514307	0.0344648	0.00751044	4.45543e-06	0.000593425	204.358
Autoimmune hypothyroidism	rs1045216	10	122429681	344168	A	G	0.710553	0.0389002	0.00829287	2.72139e-06	0.000622442	214.357
Autoimmune hypothyroidism	rs56333810	11	575408	344168	C	G	0.204512	-0.0512168	0.00934234	4.2002e-08	0.000853507	293.999
Autoimmune hypothyroidism	rs72861081	11	10579726	344168	A	G	0.0320555	0.118018	0.0207745	1.33989e-08	0.00086433	297.73
Autoimmune hypothyroidism	rs8169	11	11963307	344168	T	A	0.0621602	0.0743202	0.0154245	1.44767e-06	0.000643998	221.785
Autoimmune hypothyroidism	rs8193	11	35229771	344168	C	T	0.352419	0.0581474	0.00783096	1.12512e-13	0.00154328	531.965
Autoimmune hypothyroidism	rs3758723	11	45221961	344168	T	C	0.303829	-0.0403334	0.00815221	7.51571e-07	0.000688184	237.013
Autoimmune hypothyroidism	rs3781661	11	70153527	344168	C	T	0.182726	0.0489311	0.00960677	3.51714e-07	0.000715102	246.29
Autoimmune hypothyroidism	rs7127620	11	86360905	344168	A	G	0.358893	-0.0501869	0.00785633	1.67977e-10	0.00115906	399.372
Autoimmune hypothyroidism	rs13447704	11	94445190	344168	T	C	0.0271899	-0.136106	0.0235879	7.91954e-09	0.000979987	337.609
Autoimmune hypothyroidism	rs4409785	11	95578258	344168	T	C	0.165689	0.0881652	0.00994244	7.47653e-19	0.00214905	741.222
Autoimmune hypothyroidism	rs61908465	11	115123357	344168	G	A	0.272514	0.0480741	0.0083839	9.80325e-09	0.000916359	315.669
Autoimmune hypothyroidism	rs76169968	11	117212250	344168	G	A	0.0987827	-0.083904	0.0127395	4.5144e-11	0.00125345	431.935
Autoimmune hypothyroidism	rs58507982	11	118275795	344168	C	T	0.455143	0.0368267	0.00751579	9.58782e-07	0.000672645	231.657
Autoimmune hypothyroidism	rs12795702	11	128286419	344168	A	G	0.600852	0.0383356	0.00765642	5.52879e-07	0.000704914	242.778
Autoimmune hypothyroidism	rs61916675	12	642348	344168	A	G	0.316566	0.0524448	0.00802804	6.45952e-11	0.00119013	410.092
Autoimmune hypothyroidism	rs74531406	12	12035129	344168	G	A	0.120412	0.0521915	0.0114068	4.7516e-06	0.000577004	198.7
Autoimmune hypothyroidism	rs7132512	12	12464403	344168	C	A	0.423	-0.0386521	0.00761393	3.8445e-07	0.000729277	251.175
Autoimmune hypothyroidism	rs11183353	12	46122262	344168	A	G	0.191063	-0.0461718	0.0096398	1.67028e-06	0.000658984	226.949
Autoimmune hypothyroidism	rs11830037	12	47763588	344168	C	A	0.0886033	0.0977331	0.0130238	6.18159e-14	0.00154266	531.752
Autoimmune hypothyroidism	rs1701704	12	56018703	344168	T	G	0.318895	0.0782361	0.00797405	1.00624e-22	0.00265893	917.551
Autoimmune hypothyroidism	rs7966413	12	56745415	344168	C	A	0.676688	-0.0473588	0.00799674	3.17527e-09	0.00098139	338.093
Autoimmune hypothyroidism	rs1420343	12	67736923	344168	A	G	0.413226	0.0361092	0.00762246	2.16676e-06	0.000632302	217.754
Autoimmune hypothyroidism	rs7973244	12	68119567	344168	T	A	0.559833	0.0365747	0.00758635	1.42755e-06	0.000659276	227.05
Autoimmune hypothyroidism	rs4766616	12	109637055	344168	C	A	0.677185	0.0465094	0.00806569	8.10177e-09	0.000945742	325.8
Autoimmune hypothyroidism	rs75276787	12	110921456	344168	A	G	0.0448703	0.0910889	0.0180833	4.72433e-07	0.000711184	244.94
Autoimmune hypothyroidism	rs3184504	12	111446804	344168	T	C	0.594683	-0.155631	0.00758108	1.18878e-93	0.0116762	4066.04
Autoimmune hypothyroidism	rs35682190	12	114816343	344168	A	G	0.127857	-0.0584291	0.0114933	3.70016e-07	0.000761378	262.24
Autoimmune hypothyroidism	rs908373	12	123628772	344168	C	G	0.301737	-0.0395483	0.0082167	1.48563e-06	0.000659073	226.98
Autoimmune hypothyroidism	rs17364832	13	24212777	344168	T	G	0.291191	0.074837	0.00817856	5.67283e-20	0.0023119	797.523
Autoimmune hypothyroidism	rs117276254	13	28012980	344168	A	G	0.0131289	0.160396	0.0326934	9.29223e-07	0.000666662	229.596
Autoimmune hypothyroidism	rs79490353	13	28048911	344168	T	C	0.0159937	0.206022	0.0293619	2.27248e-12	0.00133599	460.418
Autoimmune hypothyroidism	rs2282023	13	40800192	344168	C	G	0.560479	-0.0429287	0.00752385	1.15872e-08	0.000907955	312.771
Autoimmune hypothyroidism	rs67190063	13	42417320	344168	G	C	0.615636	0.0403408	0.00772298	1.75594e-07	0.000770168	265.27
Autoimmune hypothyroidism	rs75080422	13	50241662	344168	C	A	0.0499151	0.0795595	0.0170363	3.01203e-06	0.000600355	206.746
Autoimmune hypothyroidism	rs1239704	13	50578475	344168	G	A	0.69186	-0.052925	0.00808713	5.97585e-11	0.00119431	411.533
Autoimmune hypothyroidism	rs6562772	13	73611086	344168	C	T	0.496016	-0.0424692	0.00748604	1.40217e-08	0.000901759	310.635
Autoimmune hypothyroidism	rs9557201	13	99337284	344168	A	G	0.232448	-0.0441954	0.00890635	6.96883e-07	0.000696976	240.043
Autoimmune hypothyroidism	rs2477911	13	110541325	344168	G	A	0.213793	-0.0448171	0.00920013	1.10838e-06	0.000675224	232.546
Autoimmune hypothyroidism	rs28812313	14	23030349	344168	C	T	0.0624533	0.0709934	0.0153124	3.54626e-06	0.00059022	203.254
Autoimmune hypothyroidism	rs147857072	14	36250438	344168	T	C	0.0136092	-0.19869	0.0339383	4.78597e-09	0.0010599	365.168
Autoimmune hypothyroidism	rs77916927	14	36269140	344168	A	G	0.0390084	-0.115468	0.0196491	4.19054e-09	0.000999611	344.376
Autoimmune hypothyroidism	rs116909374	14	36269155	344168	C	T	0.0305226	-0.21681	0.0229389	3.3358e-21	0.00278194	960.12
Autoimmune hypothyroidism	rs2104047	14	68287700	344168	T	C	0.693778	0.0563228	0.00816447	5.25412e-12	0.00134789	464.525
Autoimmune hypothyroidism	rs194729	14	68844707	344168	C	T	0.358	-0.0406704	0.00784672	2.18223e-07	0.000760335	261.881
Autoimmune hypothyroidism	rs144386241	14	80670226	344168	G	A	0.0240553	-0.138419	0.0251545	3.73904e-08	0.000899616	309.896
Autoimmune hypothyroidism	rs12897126	14	81006112	344168	T	A	0.886782	-0.0974919	0.0116971	7.76784e-17	0.00190853	658.108
Autoimmune hypothyroidism	rs2300534	14	81100736	344168	C	A	0.20371	0.0463979	0.00926294	5.4718e-07	0.00069841	240.537
Autoimmune hypothyroidism	rs9672082	14	93106510	344168	T	C	0.180035	0.0899164	0.00962837	9.75214e-21	0.00238704	823.504
Autoimmune hypothyroidism	rs8006310	14	104752139	344168	A	G	0.504069	-0.0463275	0.00750138	6.58052e-10	0.00107305	369.703
Autoimmune hypothyroidism	rs62639531	14	105690227	344168	C	T	0.447877	-0.0505227	0.00811931	4.89181e-10	0.0012624	435.025
Autoimmune hypothyroidism	rs72729322	15	38632994	344168	C	T	0.210422	0.0568149	0.0091396	5.08862e-10	0.00107261	369.551
Autoimmune hypothyroidism	rs4362337	15	49507737	344168	A	C	0.664691	0.0452145	0.00795391	1.31147e-08	0.000911277	313.917
Autoimmune hypothyroidism	rs7162561	15	63373566	344168	T	C	0.263492	0.0476588	0.00846679	1.81347e-08	0.000881579	303.677
Autoimmune hypothyroidism	rs75663391	15	63618234	344168	G	T	0.573056	-0.0372483	0.00756591	8.5151e-07	0.000678908	233.816
Autoimmune hypothyroidism	rs8027513	15	65465659	344168	G	A	0.240732	-0.0438275	0.00881342	6.59888e-07	0.000702186	241.838
Autoimmune hypothyroidism	rs79303026	15	73906214	344168	T	A	0.0112205	0.163188	0.0345132	2.26438e-06	0.000590906	203.49
Autoimmune hypothyroidism	rs8039472	15	84818413	344168	A	G	0.51071	-0.0396401	0.00748656	1.19127e-07	0.000785308	270.489
Autoimmune hypothyroidism	rs12594492	15	92915475	344168	C	T	0.299483	-0.0379239	0.00820793	3.83001e-06	0.000603458	207.815
Autoimmune hypothyroidism	rs9926188	16	2692732	344168	C	T	0.578393	-0.0363133	0.0076003	1.77158e-06	0.00064312	221.483
Autoimmune hypothyroidism	rs12923006	16	3978865	344168	G	A	0.180222	0.0688234	0.00965034	9.91288e-13	0.00139961	482.372
Autoimmune hypothyroidism	rs4780398	16	11734162	344168	A	G	0.850398	0.0485471	0.0106158	4.80529e-06	0.000599675	206.512
Autoimmune hypothyroidism	rs143507922	16	12629435	344168	G	A	0.0391655	0.0884089	0.0192927	4.59452e-06	0.000588267	202.581
Autoimmune hypothyroidism	rs30233	16	14306452	344168	G	A	0.586547	-0.0525931	0.00760387	4.62488e-12	0.00134158	462.346
Autoimmune hypothyroidism	rs76715626	16	27386721	344168	T	C	0.0585315	0.164521	0.0155047	2.64667e-26	0.0029831	1029.75
Autoimmune hypothyroidism	rs151233	16	28495107	344168	C	T	0.12266	0.089578	0.0112808	2.00909e-15	0.00172704	595.418
Autoimmune hypothyroidism	rs142997491	16	50695909	344168	A	G	0.0223444	0.140995	0.024724	1.17885e-08	0.000868544	299.183
Autoimmune hypothyroidism	rs889472	16	79612092	344168	C	A	0.632214	0.0459741	0.00779817	3.73568e-09	0.000982915	338.619
Autoimmune hypothyroidism	rs200293726	16	79720543	344168	A	T	0.305488	-0.0824956	0.00820124	8.39073e-24	0.00288779	996.757
Autoimmune hypothyroidism	rs55669104	16	81689493	344168	T	G	0.310141	0.0416343	0.00809435	2.69482e-07	0.000741741	255.471
Autoimmune hypothyroidism	rs61759532	17	7337072	344168	C	T	0.188545	0.0786186	0.0095056	1.33107e-16	0.0018913	652.154
Autoimmune hypothyroidism	rs516434	17	8967698	344168	G	A	0.697541	0.037818	0.00820234	4.0143e-06	0.000603481	207.823
Autoimmune hypothyroidism	rs4429345	17	30131087	344168	A	G	0.445903	-0.039861	0.00754205	1.25589e-07	0.00078515	270.434
Autoimmune hypothyroidism	rs731151	17	42127885	344168	G	A	0.20281	0.0782611	0.00922497	2.18273e-17	0.00198049	682.971
Autoimmune hypothyroidism	rs1808192	17	47717340	344168	A	G	0.591731	-0.0472916	0.00762934	5.69495e-10	0.00108061	372.311
Autoimmune hypothyroidism	rs72833417	17	47795683	344168	A	T	0.149503	-0.0749204	0.0107145	2.70147e-12	0.00142742	491.973
Autoimmune hypothyroidism	rs78571365	17	61249509	344168	A	C	0.0429932	-0.0963814	0.0189407	3.60728e-07	0.000764419	263.288
Autoimmune hypothyroidism	rs56011703	17	75761755	344168	C	T	0.0811756	0.0691845	0.0135949	3.5994e-07	0.000714012	245.914
Autoimmune hypothyroidism	rs12967678	18	12805389	344168	G	A	0.117995	0.0714609	0.0115008	5.17917e-10	0.00106292	366.211
Autoimmune hypothyroidism	rs592672	18	59477990	344168	T	C	0.252089	-0.0476034	0.00865886	3.84884e-08	0.000854495	294.34
Autoimmune hypothyroidism	rs1790946	18	69861194	344168	C	T	0.536679	-0.0476822	0.00750654	2.12403e-10	0.00113068	389.582
Autoimmune hypothyroidism	rs113864961	18	79454594	344168	G	A	0.160944	0.059339	0.0101214	4.55376e-09	0.000950991	327.61
Autoimmune hypothyroidism	rs61731111	19	3179519	344168	C	T	0.0544546	-0.0904372	0.0169868	1.01534e-07	0.00084225	290.118
Autoimmune hypothyroidism	rs7248104	19	7224420	344168	G	A	0.433176	-0.0716519	0.00757839	3.23743e-21	0.00252115	869.886
Autoimmune hypothyroidism	rs539432790	19	10101623	344168	C	G	0.0444741	0.0859832	0.0178895	1.53709e-06	0.000628358	216.395
Autoimmune hypothyroidism	rs167479	19	11416089	344168	T	G	0.575963	-0.0469532	0.00757782	5.78655e-10	0.00107686	371.018
Autoimmune hypothyroidism	rs4808779	19	18294126	344168	A	G	0.654013	0.0520229	0.00790643	4.71086e-11	0.0012248	422.052
Autoimmune hypothyroidism	rs1672989	19	35117964	344168	C	T	0.909842	-0.0600108	0.013011	3.98245e-06	0.000590825	203.462
Autoimmune hypothyroidism	rs11574583	19	54667327	344168	G	A	0.0809363	0.0631732	0.0137827	4.57257e-06	0.000593724	204.461
Autoimmune hypothyroidism	rs4606850	19	55228237	344168	C	T	0.165246	0.0624518	0.0100141	4.47724e-10	0.00107599	370.719
Autoimmune hypothyroidism	rs1203943	20	22616187	344168	T	C	0.792157	0.0946474	0.00936194	4.99804e-24	0.00294981	1018.23
Autoimmune hypothyroidism	rs6060094	20	31252243	344168	C	T	0.312503	-0.0377733	0.00810576	3.16119e-06	0.000613091	211.134
Autoimmune hypothyroidism	rs4911544	20	32108589	344168	G	C	0.588197	0.0361417	0.00762548	2.14141e-06	0.00063279	217.923
Autoimmune hypothyroidism	rs150774764	20	45754077	344168	G	A	0.0178669	-0.136766	0.0291158	2.63621e-06	0.000656456	226.078
Autoimmune hypothyroidism	rs4811190	20	51533199	344168	A	G	0.758709	-0.0417404	0.00873652	1.77321e-06	0.00063791	219.687
Autoimmune hypothyroidism	rs1547233	21	25397195	344168	T	C	0.830492	-0.0519828	0.00994972	1.74582e-07	0.000760808	262.044
Autoimmune hypothyroidism	rs9975418	21	42412451	344168	A	G	0.179261	0.0472396	0.00971882	1.17012e-06	0.000656649	226.145
Autoimmune hypothyroidism	rs6006220	22	29655444	344168	C	T	0.257376	0.0541898	0.0085269	2.08214e-10	0.00112254	386.775
Autoimmune hypothyroidism	rs41177	22	30042458	344168	G	A	0.405442	-0.0549333	0.00764615	6.74839e-13	0.00145487	501.446
Autoimmune hypothyroidism	rs4821004	22	31970372	344168	C	T	0.388987	0.0371958	0.00767356	1.2517e-06	0.000657663	226.494
Autoimmune hypothyroidism	rs229533	22	37191071	344168	A	C	0.400157	0.0774997	0.00762318	2.80285e-24	0.00288335	995.222
Autoimmune hypothyroidism	rs34517070	22	37901474	344168	T	C	0.0527854	-0.0870353	0.0171274	3.74171e-07	0.000757501	260.904
Autoimmune hypothyroidism	rs5757180	22	38617420	344168	C	G	0.33007	0.0448139	0.00793497	1.6266e-08	0.000888159	305.946
Hashimoto's thyroiditis	rs6679677	1	113761186	350256	C	A	0.142222	0.603946	0.0733183	1.76116e-16	0.0889955	34216.1
Hashimoto's thyroiditis	rs1020998	3	2611781	350256	G	C	0.204429	0.321462	0.069651	3.92491e-06	0.0336133	12182.7
Hashimoto's thyroiditis	rs76196487	6	15876539	350256	A	G	0.013613	0.879933	0.187607	2.72797e-06	0.0207936	7437.71
Hashimoto's thyroiditis	rs9271365	6	32619017	350256	T	G	0.360138	0.465601	0.0584513	1.64361e-15	0.0999109	38878.6
Hashimoto's thyroiditis	rs6901221	6	33130499	350256	A	C	0.17384	-0.478831	0.08653	3.13552e-08	0.065858	24693.3
Hashimoto's thyroiditis	rs55906846	8	9064966	350256	C	G	0.0705104	0.494192	0.101686	1.17395e-06	0.0320125	11583.3
Hashimoto's thyroiditis	rs1025256	12	114167352	350256	A	G	0.30898	0.31526	0.0620883	3.82243e-07	0.0424413	15524.1
Hashimoto's thyroiditis	rs117944015	14	52423107	350256	C	T	0.00289429	1.53057	0.318846	1.58391e-06	0.0135213	4800.82
Hashimoto's thyroiditis	rs8088539	18	14350609	350256	G	A	0.86871	-0.381161	0.0808518	2.42527e-06	0.0331401	12005.3

## Sheet: Table S6
Table S6. Mendelian Randomization analysis on the causal effect between IgG N-Glycosylation and AITD
outcome	exposure	method	nsnp	b	se	pval	lo_ci	up_ci	or	or_lci95	or_uci95	FDR
Autoimmune hyperthyroidism	IGP72	MR Egger	17	0.378846	0.147407	0.0213315	0.089928	0.667764	1.4606	1.0941	1.94987	NA
Hashimoto's thyroiditis	IGP31	Inverse variance weighted	16	-0.327358	0.135352	0.0155822	-0.592648	-0.0620667	0.720826	0.552861	0.93982	0.299958
Hashimoto's thyroiditis	IGP59	Inverse variance weighted	11	0.279465	0.134471	0.0376855	0.0159024	0.543028	1.32242	1.01603	1.72121	0.362723
Autoimmune hyperthyroidism	IGP10	Weighted median	14	-0.306553	0.136431	0.0246431	-0.573957	-0.0391491	0.735979	0.563292	0.961607	NA
Hashimoto's thyroiditis	IGP46	Inverse variance weighted	10	-0.336851	0.158166	0.0331941	-0.646856	-0.0268452	0.714015	0.52369	0.973512	0.365135
Autoimmune hyperthyroidism	IGP54	MR Egger	15	-0.798868	0.326319	0.0293163	-1.43845	-0.159283	0.449838	0.237295	0.852755	NA
Hashimoto's thyroiditis	IGP15	Inverse variance weighted	17	0.328608	0.163225	0.0440919	0.00868619	0.64853	1.38903	1.00872	1.91273	0.377231
Hashimoto's thyroiditis	IGP58	Inverse variance weighted	11	0.300957	0.13865	0.0299596	0.0292031	0.572712	1.35115	1.02963	1.77307	0.384482
Autoimmune hyperthyroidism	IGP65	Weighted median	15	0.215358	0.102838	0.0362463	0.013796	0.416919	1.24031	1.01389	1.51728	NA
Autoimmune hyperthyroidism	IGP6	Weighted median	10	-0.217168	0.103745	0.0363242	-0.420509	-0.0138272	0.804794	0.656712	0.986268	NA
Autoimmune hyperthyroidism	IGP58	Weighted median	11	0.206811	0.0988181	0.0363627	0.0131278	0.400495	1.22975	1.01321	1.49256	NA
Autoimmune hyperthyroidism	IGP11	Weighted median	11	-0.242965	0.116438	0.0369203	-0.471183	-0.0147462	0.784299	0.624263	0.985362	NA
Autoimmune hyperthyroidism	IGP72	Weighted median	17	0.197417	0.0958817	0.0394973	0.00948926	0.385346	1.21825	1.00953	1.47012	NA
Autoimmune hyperthyroidism	IGP72	Weighted mode	17	0.21911	0.0985204	0.0408943	0.0260098	0.41221	1.24497	1.02635	1.51015	NA
Autoimmune hyperthyroidism	IGP65	Simple mode	15	0.388127	0.174443	0.0430369	0.0462182	0.730035	1.47422	1.0473	2.07515	NA
Autoimmune hyperthyroidism	IGP46	Weighted median	10	-0.211353	0.104592	0.0433071	-0.416353	-0.00635247	0.809489	0.659448	0.993668	NA
Autoimmune hyperthyroidism	IGP59	Weighted median	11	0.189233	0.0942212	0.0446012	0.00455994	0.373907	1.20832	1.00457	1.4534	NA
Autoimmune hyperthyroidism	IGP51	Weighted mode	9	-0.301988	0.127544	0.0454072	-0.551974	-0.0520031	0.739347	0.575812	0.949326	NA
Autoimmune hyperthyroidism	IGP6	Weighted mode	10	-0.253475	0.109826	0.046391	-0.468734	-0.0382153	0.776099	0.625794	0.962506	NA
Autoimmune hyperthyroidism	IGP46	Weighted mode	10	-0.244996	0.109726	0.0524554	-0.460058	-0.0299345	0.782707	0.631247	0.970509	NA
Autoimmune hyperthyroidism	IGP16	Weighted median	9	-0.231097	0.119912	0.0539518	-0.466124	0.00393028	0.793663	0.62743	1.00394	NA
Hashimoto's thyroiditis	IGP61	Inverse variance weighted	12	0.338524	0.1398	0.0154573	0.0645156	0.612533	1.40288	1.06664	1.8451	0.396738
Autoimmune hyperthyroidism	IGP11	Weighted mode	11	-0.258179	0.121786	0.0600298	-0.49688	-0.0194783	0.772457	0.608426	0.98071	NA
Hashimoto's thyroiditis	IGP18	Inverse variance weighted	11	-0.495713	0.224967	0.0275602	-0.936649	-0.0547773	0.609136	0.391939	0.946696	0.424428
Autoimmune hyperthyroidism	IGP51	Weighted median	9	-0.232577	0.124086	0.0608856	-0.475786	0.0106311	0.792488	0.621397	1.01069	NA
Autoimmune hyperthyroidism	IGP10	Weighted mode	14	-0.333424	0.164377	0.0635179	-0.655602	-0.0112458	0.716467	0.51913	0.988817	NA
Autoimmune hyperthyroidism	IGP51	Simple mode	9	-0.410267	0.196507	0.0702579	-0.795421	-0.0251138	0.663473	0.451391	0.975199	NA
Autoimmune hyperthyroidism	IGP9	Weighted mode	16	-0.262367	0.135148	0.0712454	-0.527258	0.00252343	0.769228	0.590221	1.00253	NA
Hashimoto's thyroiditis	IGP36	Inverse variance weighted	12	-0.527235	0.289399	0.0684811	-1.09446	0.0399869	0.590235	0.334721	1.0408	0.439421
Autoimmune hyperthyroidism	IGP40	Weighted median	14	-0.144796	0.0816682	0.0762328	-0.304866	0.015274	0.865199	0.737222	1.01539	NA
Autoimmune hyperthyroidism	IGP59	Weighted mode	11	0.200493	0.102124	0.0780169	0.00032979	0.400655	1.222	1.00033	1.4928	NA
Autoimmune hyperthyroidism	IGP47	MR Egger	20	-0.631491	0.338841	0.0787641	-1.29562	0.032638	0.531799	0.273728	1.03318	NA
Autoimmune hyperthyroidism	IGP39	Weighted median	15	-0.143709	0.0818001	0.0789461	-0.304037	0.016619	0.86614	0.737833	1.01676	NA
Hashimoto's thyroiditis	IGP35	Inverse variance weighted	13	-0.194518	0.105999	0.0664912	-0.402276	0.0132395	0.823231	0.668796	1.01333	0.465438
Autoimmune hyperthyroidism	IGP6	Simple mode	10	-0.320006	0.169835	0.0921841	-0.652883	0.0128711	0.726145	0.520543	1.01295	NA
Autoimmune hyperthyroidism	IGP76	Weighted mode	20	0.281344	0.158869	0.0926157	-0.0300388	0.592726	1.32491	0.970408	1.80891	NA
Autoimmune hyperthyroidism	IGP58	Weighted mode	11	0.198361	0.107449	0.0946485	-0.0122386	0.40896	1.2194	0.987836	1.50525	NA
Autoimmune hyperthyroidism	IGP43	MR Egger	7	-1.03773	0.506316	0.0956957	-2.03011	-0.0453489	0.354259	0.131321	0.955664	NA
Autoimmune hyperthyroidism	IGP46	Simple mode	10	-0.321126	0.177364	0.103644	-0.668759	0.026507	0.725332	0.512344	1.02686	NA
Autoimmune hyperthyroidism	IGP61	Weighted median	12	0.151858	0.095036	0.110065	-0.0344122	0.338129	1.164	0.966173	1.40232	NA
Autoimmune hyperthyroidism	IGP20	Weighted median	4	-0.315331	0.199752	0.114425	-0.706845	0.076183	0.729547	0.493198	1.07916	NA
Hashimoto's thyroiditis	IGP6	Inverse variance weighted	10	-0.410813	0.164177	0.0123403	-0.732599	-0.0890268	0.663111	0.480658	0.914821	0.4751
Autoimmune hyperthyroidism	IGP11	Simple mode	11	-0.315174	0.184165	0.117797	-0.676136	0.045789	0.729662	0.508578	1.04685	NA
Autoimmune hyperthyroidism	IGP54	Weighted median	15	-0.168895	0.108481	0.119493	-0.381518	0.0437284	0.844598	0.682824	1.0447	NA
Autoimmune hyperthyroidism	IGP42	Weighted mode	15	-0.206702	0.125335	0.121357	-0.452359	0.0389551	0.813262	0.636126	1.03972	NA
Autoimmune hyperthyroidism	IGP76	Weighted median	20	0.141185	0.0911873	0.12155	-0.0375417	0.319913	1.15164	0.963154	1.37701	NA
Autoimmune hyperthyroidism	IGP61	Weighted mode	12	0.18901	0.113393	0.12373	-0.0332398	0.411259	1.20805	0.967307	1.50872	NA
Autoimmune hyperthyroidism	IGP60	Weighted mode	15	0.176474	0.107933	0.12432	-0.0350756	0.388024	1.193	0.965532	1.47406	NA
Autoimmune hyperthyroidism	IGP25	Weighted median	18	0.161499	0.105214	0.124795	-0.0447207	0.367718	1.17527	0.956265	1.44444	NA
Autoimmune hyperthyroidism	IGP19	MR Egger	8	-1.22682	0.689366	0.12544	-2.57798	0.124338	0.293224	0.0759276	1.1324	NA
Autoimmune hyperthyroidism	IGP76	Simple mode	20	0.288884	0.180619	0.126226	-0.0651294	0.642897	1.33494	0.936946	1.90198	NA
Autoimmune hyperthyroidism	IGP65	Weighted mode	15	0.261898	0.162331	0.128974	-0.0562712	0.580066	1.29939	0.945283	1.78616	NA
Autoimmune hyperthyroidism	IGP49	Weighted mode	21	-0.214659	0.135562	0.128998	-0.480359	0.0510418	0.806817	0.618561	1.05237	NA
Autoimmune hyperthyroidism	IGP52	MR Egger	12	-0.593008	0.359086	0.129659	-1.29682	0.1108	0.552662	0.273401	1.11717	NA
Autoimmune hyperthyroidism	IGP18	Weighted median	11	-0.233735	0.156053	0.134187	-0.5396	0.0721286	0.791571	0.582982	1.07479	NA
Autoimmune hyperthyroidism	IGP58	Simple mode	11	0.240492	0.147652	0.134417	-0.0489059	0.529889	1.27187	0.952271	1.69874	NA
Autoimmune hyperthyroidism	IGP16	Simple mode	9	-0.27609	0.166138	0.135126	-0.601721	0.0495404	0.758744	0.547868	1.05079	NA
Hashimoto's thyroiditis	IGP28	Inverse variance weighted	15	0.298435	0.16244	0.0661802	-0.0199475	0.616818	1.34775	0.98025	1.85302	0.509588
Autoimmune hyperthyroidism	IGP73	Weighted median	12	-0.198426	0.134655	0.140591	-0.46235	0.065497	0.82002	0.629802	1.06769	NA
Autoimmune hyperthyroidism	IGP3	MR Egger	6	-0.904863	0.497544	0.1431	-1.88005	0.0703225	0.404597	0.152583	1.07285	NA
Autoimmune hyperthyroidism	IGP16	Inverse variance weighted	9	-0.188032	0.0892038	0.0350405	-0.362871	-0.0131924	0.828588	0.695676	0.986894	0.539624
Autoimmune hyperthyroidism	IGP67	MR Egger	15	-0.183916	0.118711	0.145309	-0.416588	0.0487571	0.832006	0.659292	1.04997	NA
Autoimmune hyperthyroidism	IGP57	MR Egger	10	0.647357	0.401718	0.145742	-0.14001	1.43472	1.91049	0.869349	4.19849	NA
Autoimmune hyperthyroidism	IGP61	MR Egger	12	0.32876	0.208423	0.145789	-0.0797488	0.737269	1.38924	0.923348	2.09022	NA
Autoimmune hyperthyroidism	IGP34	Weighted median	17	-0.159896	0.110113	0.146471	-0.375716	0.0559249	0.852233	0.686797	1.05752	NA
Autoimmune hyperthyroidism	IGP34	Weighted mode	17	-0.192761	0.129503	0.156071	-0.446587	0.0610641	0.824679	0.639808	1.06297	NA
Autoimmune hyperthyroidism	IGP74	Simple mode	20	-0.263786	0.179969	0.159077	-0.616526	0.0889536	0.768138	0.539817	1.09303	NA
Autoimmune hyperthyroidism	IGP14	MR Egger	15	-0.548006	0.368545	0.160878	-1.27035	0.174343	0.578101	0.280732	1.19046	NA
Autoimmune hyperthyroidism	IGP69	MR Egger	18	-0.295454	0.201126	0.16122	-0.68966	0.0987531	0.744194	0.501747	1.10379	NA
Autoimmune hyperthyroidism	IGP75	Simple mode	20	-0.265477	0.18273	0.162587	-0.623628	0.0926749	0.76684	0.535996	1.09711	NA
Autoimmune hyperthyroidism	IGP2	Weighted mode	16	0.0985615	0.0671798	0.162993	-0.033111	0.230234	1.10358	0.967431	1.25889	NA
Autoimmune hyperthyroidism	IGP12	Simple mode	11	-0.271217	0.1806	0.164059	-0.625193	0.0827578	0.762451	0.535158	1.08628	NA
Autoimmune hyperthyroidism	IGP2	MR Egger	16	0.10575	0.0720637	0.164356	-0.0354944	0.246995	1.11154	0.965128	1.28017	NA
Hashimoto's thyroiditis	IGP37	Inverse variance weighted	17	-0.229032	0.135557	0.0911112	-0.494723	0.0366592	0.795303	0.60974	1.03734	0.539659
Autoimmune hyperthyroidism	IGP45	Weighted median	16	-0.158879	0.114805	0.166387	-0.383896	0.0661383	0.8531	0.681202	1.06837	NA
Autoimmune hyperthyroidism	IGP60	Weighted median	15	0.127385	0.0926022	0.168942	-0.0541157	0.308885	1.13585	0.947323	1.36191	NA
Autoimmune hyperthyroidism	IGP14	Simple mode	15	-0.294109	0.205232	0.173794	-0.696363	0.108145	0.745195	0.498395	1.11421	NA
Autoimmune hyperthyroidism	IGP34	Simple mode	17	0.317953	0.223492	0.174038	-0.12009	0.755997	1.37431	0.88684	2.12973	NA
Autoimmune hyperthyroidism	IGP68	Weighted mode	20	-0.212822	0.151412	0.175989	-0.509589	0.0839449	0.8083	0.600742	1.08757	NA
Autoimmune hyperthyroidism	IGP73	MR Egger	12	-0.571229	0.395263	0.179003	-1.34594	0.203486	0.564831	0.260294	1.22567	NA
Autoimmune hyperthyroidism	IGP33	Simple mode	11	-0.249991	0.173354	0.179856	-0.589766	0.0897834	0.778807	0.554457	1.09394	NA
Autoimmune hyperthyroidism	IGP73	Simple mode	12	-0.262355	0.185073	0.184013	-0.625097	0.100388	0.769238	0.535209	1.1056	NA
Autoimmune hyperthyroidism	IGP61	Simple mode	12	0.22926	0.162286	0.18541	-0.0888208	0.547341	1.25767	0.91501	1.72865	NA
Autoimmune hyperthyroidism	IGP21	Weighted median	8	-0.183406	0.139091	0.187303	-0.456025	0.0892131	0.83243	0.633798	1.09331	NA
Autoimmune hyperthyroidism	IGP59	Simple mode	11	0.216709	0.154313	0.190504	-0.0857442	0.519162	1.24198	0.917829	1.68062	NA
Autoimmune hyperthyroidism	IGP16	Weighted mode	9	-0.2254	0.158144	0.191901	-0.535363	0.0845626	0.798197	0.585457	1.08824	NA
Autoimmune hyperthyroidism	IGP45	Weighted mode	16	-0.293518	0.215286	0.192876	-0.715479	0.128443	0.745636	0.488958	1.13706	NA
Autoimmune hyperthyroidism	IGP54	Weighted mode	15	-0.24006	0.175787	0.193595	-0.584603	0.104483	0.78658	0.557327	1.11014	NA
Autoimmune hyperthyroidism	IGP20	MR Egger	4	-1.1597	0.60635	0.195935	-2.34815	0.0287427	0.313579	0.0955459	1.02916	NA
Autoimmune hypothyroidism	IGP55	Inverse variance weighted	9	0.0515361	0.0191589	0.00714686	0.0139845	0.0890876	1.05289	1.01408	1.09318	0.550308
Autoimmune hyperthyroidism	IGP53	MR Egger	8	0.618498	0.430391	0.200731	-0.225068	1.46206	1.85614	0.798462	4.31486	NA
Autoimmune hyperthyroidism	IGP52	Weighted median	12	-0.169537	0.133349	0.203595	-0.430901	0.0918276	0.844056	0.649923	1.09618	NA
Autoimmune hyperthyroidism	IGP40	Weighted mode	14	-0.116515	0.0874423	0.20559	-0.287902	0.0548722	0.890017	0.749835	1.05641	NA
Autoimmune hyperthyroidism	IGP25	Simple mode	18	0.199635	0.151927	0.206294	-0.0981408	0.497412	1.22096	0.906521	1.64446	NA
Autoimmune hyperthyroidism	IGP18	Weighted mode	11	-0.266263	0.197448	0.207238	-0.65326	0.120735	0.766238	0.520346	1.12833	NA
Autoimmune hyperthyroidism	IGP59	Inverse variance weighted	11	0.156183	0.0734195	0.0333977	0.0122808	0.300085	1.16904	1.01236	1.34997	0.642907
Autoimmune hyperthyroidism	IGP54	Simple mode	15	-0.262378	0.205553	0.222563	-0.665261	0.140504	0.76922	0.514139	1.15085	NA
Autoimmune hyperthyroidism	IGP33	Weighted mode	11	-0.208923	0.161062	0.223703	-0.524605	0.106758	0.811457	0.591789	1.11266	NA
Autoimmune hyperthyroidism	IGP2	Weighted median	16	0.0770772	0.0633639	0.223824	-0.0471159	0.20127	1.08013	0.953977	1.22296	NA
Autoimmune hyperthyroidism	IGP40	MR Egger	14	-0.195008	0.15349	0.22799	-0.495849	0.105833	0.822828	0.609054	1.11164	NA
Autoimmune hyperthyroidism	IGP77	Simple mode	14	-0.234055	0.190814	0.241722	-0.608051	0.139941	0.791318	0.544411	1.15021	NA
Autoimmune hyperthyroidism	IGP6	Inverse variance weighted	10	-0.178815	0.0951556	0.0602195	-0.36532	0.00769019	0.836261	0.693975	1.00772	0.662415
Autoimmune hyperthyroidism	IGP21	Inverse variance weighted	8	-0.305604	0.137647	0.0264053	-0.575393	-0.0358156	0.736678	0.562484	0.964818	0.677736
Autoimmune hyperthyroidism	IGP65	Inverse variance weighted	15	0.137183	0.0782579	0.0796087	-0.0162025	0.290569	1.14704	0.983928	1.33719	0.681097
Autoimmune hyperthyroidism	IGP7	MR Egger	18	-0.343617	0.291579	0.255839	-0.915111	0.227877	0.7092	0.400472	1.25593	NA
Autoimmune hypothyroidism	IGP36	Inverse variance weighted	12	-0.10011	0.0855575	0.241963	-0.267803	0.0675822	0.904738	0.765058	1.06992	0.690041
Autoimmune hyperthyroidism	IGP33	Weighted median	11	-0.146848	0.13127	0.263279	-0.404138	0.110441	0.863425	0.667552	1.11677	NA
Autoimmune hyperthyroidism	IGP73	Weighted mode	12	-0.198172	0.168411	0.264144	-0.528258	0.131913	0.820228	0.589631	1.14101	NA
Autoimmune hyperthyroidism	IGP46	Inverse variance weighted	10	-0.162293	0.0904009	0.0726124	-0.339479	0.0148927	0.850192	0.712142	1.015	0.698895
Autoimmune hyperthyroidism	IGP20	Simple mode	4	-0.346718	0.255717	0.268175	-0.847923	0.154487	0.707004	0.428303	1.16706	NA
Autoimmune hyperthyroidism	IGP20	Weighted mode	4	-0.327718	0.243251	0.270625	-0.804491	0.149054	0.720566	0.447316	1.16074	NA
Autoimmune hypothyroidism	IGP41	Inverse variance weighted	3	-0.0544991	0.0461878	0.238022	-0.145027	0.036029	0.946959	0.864999	1.03669	0.704911
Autoimmune hyperthyroidism	IGP50	Simple mode	11	0.356962	0.309974	0.276279	-0.250587	0.96451	1.42898	0.778344	2.6235	NA
Autoimmune hyperthyroidism	IGP30	Weighted mode	17	0.151432	0.134448	0.276639	-0.112086	0.41495	1.1635	0.893967	1.51429	NA
Autoimmune hyperthyroidism	IGP14	Weighted mode	15	-0.203348	0.181748	0.282036	-0.559575	0.152878	0.815994	0.571452	1.16518	NA
Autoimmune hyperthyroidism	IGP77	Weighted median	14	-0.122212	0.11449	0.285766	-0.346612	0.102187	0.88496	0.70708	1.10759	NA
Autoimmune hyperthyroidism	IGP51	Inverse variance weighted	9	-0.222663	0.116519	0.0560095	-0.45104	0.00571394	0.800384	0.636965	1.00573	0.718789
Autoimmune hyperthyroidism	IGP68	MR Egger	20	-0.210401	0.191497	0.286372	-0.585735	0.164934	0.81026	0.556697	1.17932	NA
Autoimmune hyperthyroidism	IGP1	MR Egger	5	1.0027	0.784622	0.291184	-0.535158	2.54056	2.72563	0.585577	12.6868	NA
Autoimmune hyperthyroidism	IGP64	Weighted mode	17	-0.0599597	0.0550158	0.291916	-0.167791	0.0478713	0.941802	0.845531	1.04904	NA
Hashimoto's thyroiditis	IGP29	Inverse variance weighted	19	0.204922	0.142148	0.149412	-0.0736882	0.483533	1.22743	0.928961	1.62179	0.719047
Autoimmune hyperthyroidism	IGP10	Simple mode	14	-0.306859	0.284266	0.299996	-0.86402	0.250303	0.735755	0.421464	1.28441	NA
Autoimmune hyperthyroidism	IGP18	MR Egger	11	-0.726891	0.664524	0.30243	-2.02936	0.575576	0.48341	0.13142	1.77815	NA
Hashimoto's thyroiditis	IGP50	Inverse variance weighted	11	-0.256378	0.170221	0.132028	-0.590011	0.077254	0.773849	0.554321	1.08032	0.726153
Autoimmune hypothyroidism	IGP49	Inverse variance weighted	21	-0.0257607	0.0200425	0.198686	-0.065044	0.0135226	0.974568	0.937026	1.01361	0.728515
Autoimmune hyperthyroidism	IGP52	Simple mode	12	-0.214028	0.202439	0.313064	-0.610809	0.182752	0.807325	0.542911	1.20052	NA
Autoimmune hyperthyroidism	IGP52	Weighted mode	12	-0.17323	0.164112	0.313802	-0.494889	0.14843	0.840944	0.609639	1.16001	NA
Autoimmune hypothyroidism	IGP52	Inverse variance weighted	12	-0.0345831	0.0292747	0.237472	-0.0919615	0.0227954	0.966008	0.91214	1.02306	0.731414
Autoimmune hyperthyroidism	IGP25	Weighted mode	18	0.134613	0.132764	0.324833	-0.125604	0.394829	1.14409	0.881964	1.48413	NA
Autoimmune hyperthyroidism	IGP62	Weighted mode	16	-0.0555106	0.054883	0.327847	-0.163081	0.0520602	0.946002	0.849522	1.05344	NA
Autoimmune hyperthyroidism	IGP58	MR Egger	11	0.218125	0.211188	0.328631	-0.195804	0.632053	1.24374	0.822174	1.88147	NA
Autoimmune hyperthyroidism	IGP40	Simple mode	14	-0.154973	0.153203	0.33021	-0.455251	0.145305	0.856438	0.634289	1.15639	NA
Autoimmune hyperthyroidism	IGP66	Weighted median	20	0.05692	0.058522	0.330739	-0.0577831	0.171623	1.05857	0.943855	1.18723	NA
Autoimmune hyperthyroidism	IGP42	Simple mode	15	0.230819	0.229202	0.330999	-0.218418	0.680055	1.25963	0.80379	1.97399	NA
Autoimmune hyperthyroidism	IGP71	Weighted median	19	0.0562205	0.0580155	0.332515	-0.0574898	0.169931	1.05783	0.944132	1.18522	NA
Autoimmune hypothyroidism	IGP25	Inverse variance weighted	18	0.0607363	0.0463817	0.190369	-0.0301718	0.151645	1.06262	0.970279	1.16375	0.73292
Autoimmune hypothyroidism	IGP13	Inverse variance weighted	11	-0.0624087	0.0510089	0.221147	-0.162386	0.0375688	0.939499	0.850113	1.03828	0.74036
Autoimmune hyperthyroidism	IGP9	MR Egger	16	-0.255814	0.259144	0.340323	-0.763737	0.252108	0.774286	0.465922	1.28674	NA
Autoimmune hyperthyroidism	IGP62	Weighted median	16	-0.0566166	0.0598202	0.343921	-0.173864	0.060631	0.944956	0.840411	1.06251	NA
Autoimmune hyperthyroidism	IGP67	Weighted mode	15	-0.109542	0.111931	0.344358	-0.328926	0.109842	0.896244	0.719696	1.1161	NA
Autoimmune hyperthyroidism	IGP17	MR Egger	10	0.219516	0.218648	0.34479	-0.209034	0.648067	1.24547	0.811367	1.91184	NA
Autoimmune hyperthyroidism	IGP77	Weighted mode	14	-0.185679	0.189667	0.345461	-0.557426	0.186069	0.83054	0.572681	1.2045	NA
Autoimmune hyperthyroidism	IGP64	Weighted median	17	-0.0575093	0.0609719	0.345574	-0.177014	0.0619956	0.944113	0.837768	1.06396	NA
Autoimmune hypothyroidism	IGP16	Inverse variance weighted	9	-0.0323135	0.0269653	0.230785	-0.0851654	0.0205384	0.968203	0.91836	1.02075	0.740436
Autoimmune hyperthyroidism	IGP22	Simple mode	15	-0.19927	0.204849	0.347177	-0.600773	0.202233	0.819329	0.548387	1.22413	NA
Autoimmune hyperthyroidism	IGP43	Weighted median	7	-0.142063	0.151713	0.349069	-0.439421	0.155294	0.867566	0.64441	1.168	NA
Hashimoto's thyroiditis	IGP38	Inverse variance weighted	18	-0.191158	0.13184	0.14708	-0.449565	0.0672487	0.826002	0.637906	1.06956	0.755011
Autoimmune hyperthyroidism	IGP25	MR Egger	18	0.336533	0.357078	0.35997	-0.363341	1.03641	1.40008	0.69535	2.81907	NA
Autoimmune hyperthyroidism	IGP70	Weighted median	19	0.0558562	0.0616339	0.3648	-0.0649463	0.176659	1.05745	0.937118	1.19322	NA
Autoimmune hyperthyroidism	IGP50	Weighted mode	11	-0.311656	0.332671	0.37092	-0.963692	0.34038	0.732233	0.381482	1.40548	NA
Autoimmune hyperthyroidism	IGP70	Weighted mode	19	0.0516703	0.0563963	0.371674	-0.0588664	0.162207	1.05303	0.942833	1.1761	NA
Autoimmune hyperthyroidism	IGP36	MR Egger	12	-1.52583	1.63224	0.371912	-4.72502	1.67336	0.217441	0.00887051	5.33007	NA
Autoimmune hyperthyroidism	IGP30	MR Egger	17	0.655769	0.715001	0.373571	-0.745633	2.05717	1.92662	0.474434	7.8238	NA
Autoimmune hypothyroidism	IGP28	Inverse variance weighted	15	0.0606072	0.0450472	0.178491	-0.0276853	0.1489	1.06248	0.972694	1.16056	0.763545
Autoimmune hyperthyroidism	IGP71	Weighted mode	19	0.0514088	0.0568405	0.377709	-0.0599986	0.162816	1.05275	0.941766	1.17682	NA
Autoimmune hypothyroidism	IGP11	Inverse variance weighted	11	-0.041384	0.0336278	0.218455	-0.107294	0.0245266	0.959461	0.898261	1.02483	0.764593
Autoimmune hypothyroidism	IGP6	Inverse variance weighted	10	-0.0506455	0.0385757	0.189221	-0.126254	0.0249629	0.950616	0.881391	1.02528	0.766845
Autoimmune hyperthyroidism	IGP66	Simple mode	20	0.139425	0.156798	0.385014	-0.167899	0.446749	1.14961	0.845439	1.56322	NA
Autoimmune hyperthyroidism	IGP39	Weighted mode	15	-0.0949016	0.106043	0.38595	-0.302746	0.112943	0.909462	0.738787	1.11957	NA
Autoimmune hypothyroidism	IGP48	Inverse variance weighted	12	0.057236	0.0316278	0.0703462	-0.00475446	0.119227	1.05891	0.995257	1.12663	0.773809
Autoimmune hyperthyroidism	IGP42	Weighted median	15	-0.0799087	0.0930412	0.390422	-0.26227	0.102452	0.923201	0.769304	1.10788	NA
[truncated: 1,379 more rows]

## Sheet: Table S7
Table S7. Sensitivity analysis results of Mendelian randomization analysis of IgG N-Glycosylation and AITD
[truncated: 121 more rows]

[truncated: 11 more sheets: Table S8, Table S9, Table S10, Table S11, Table s12, Table S13, Table s14, Table s15, Table S16, Table S17, Table S18]
